# Supplementary material for: In Silico Analysis of Ion Channels and Their Correlation with Epithelial to Mesenchymal Transition in Breast Cancer
Source: Cancers (Basel). 2022 Mar 11;14(6):1444. doi: 10.3390/cancers14061444 (PMC8946083; doi:10.3390/cancers14061444)
Supplement: Supplementary file 1 [file cancers-14-01444-s001.zip]

Archive with 2 entries (2 files):
- Supplementary Tables.xlsx
- Supplementary_data.pdf
