# Supplementary material for: In Silico Analysis of Ion Channels and Their Correlation with Epithelial to Mesenchymal Transition in Breast Cancer
Source: Cancers (Basel). 2022 Mar 11;14(6):1444. doi: 10.3390/cancers14061444 (PMC8946083; doi:10.3390/cancers14061444)
Supplement: Supplementary file 1 [file cancers-14-01444-s001.zip › Supplementary Tables.xlsx]

## Sheet: Table S4
Table S4: non redundant list of differentially expressed ion channels in HM, HT and TM corresponding to patients with breast cancer
HM	HT	TM
SCN4A	AQP7	GRIK5
AQP7	CLCN6	SCN9A
AQP1	SCN4A	AQP2
CLCN6	BEST1	KCNT1
GRID1	SCN4B	CLIC5
KCNA1	GABRE	GRIA4
MCOLN3	AQP1	TRPC4
KCNB1	PKD2	KCNK3
RYR3	GJA4	KCNJ10
SCN11A	TRPC1	CACNA2D1
PKD2	RYR3	P2RX6
GJA4	SCN3B	TRPV3
KCNA5	TRPC6	GRID2
GABRB2	GRID1	KCNT2
KCNJ15	SCN3A	ASIC2
GRIN2A	CLIC5	CACNB3
SCN4B	KCNA2	GABRG1
GABRA2	SCN11A	HVCN1
KCNK2	SCN9A	AQP11
GJA5	P2RX6	KCNH2
TRPC6	KCNB1	TPCN2
KCNC4	TRPM3	ANO1
TRPM6	KCNA5	BEST4
SCN3A	KCNH4	CLCNKB
SCN3B	GABRR2	GRIK2
TRPC1	SCN5A	KCNN1
GABRE	CLIC2	GABRB2
BEST1	KCNC4	CLIC6
KCNB2	KCNT2	CHRNA1
GJC1	CACNA2D1	GRIN2A
SCN2B	GABRG1	KCNK2
KCNH8	TPCN1	KCND2
KCNA2	KCNJ8	KCNA1
KCNA4	KCNA4	GJB2
TRPM3	SCN2B	KCNJ15
GLRA4	GRIA4	GJB6
GRIA1	CACNA1G	GRIA2
KCNQ4	CATSPER2	CHRNA9
CLIC2	GLRA4	GJA5
CLIC6	TRPM1	SCNN1G
KCNH3	TRPM6	MCOLN3
RYR1	KCNH8	KCNC1
AQP4	ANO6	KCNB2
CACNB2	KCNS2	AQP5
AQP5	GRIN2B	CHRNB2
GABRR2	MCOLN3	TRPA1
GABRA4	LRRC8C	GABRQ
CLCN1	KCNJ2	GJB3
ANO6	KCNT1	KCNJ6
KCND2	CACNA1S	GRIA1
CLIC4	KCNA1	CACNA1E
HCN1	KCNJ16	GJC1
SCN5A	P2RX1	KCNQ3
KCNH4	SCN1B	GABRA2
CACNA1C	CHRNE	RYR1
SCN1B	PKD2L2	ANO7
GRIN3B	GABRA4	GABRG3
TRPC2	ANO2
ANO2	GABRA2
KCNJ2	SCN2A
SCNN1G	GJC2
KCNH5	SCNN1D
AQP6	TRPC2
GJB6	GRIK5
GABRG3	KCNK7
TRPM1	RYR2
CATSPER2	HTR3C
CACNA1A	CLCNKA
CACNA1G	HCN1
CHRNA2	KCNJ1
CHRNA6	CHRNA2
CACNB3	GRIN3B
KCNJ10	GRIA3
KCNH2	ANO3
HCN2	CNGA1
GRIN2D	GJD3
KCNK6	KCNH5
TRPM2	KCNA7
LRRC8E	GRIK1
ASIC2	CHRND
CLIC1	CHRNA6
KCNJ3	GABRD
P2RX4	GJB2
AQP2	LRRC8E
MIP	KCNJ3
KCNK1	KCNF1
VDAC1	HCN2
AQP11	CACNB3
KCNF1	P2RX4
GABRD	TRPA1
GJA3	TRPM2
GJB2	VDAC1
TRPC4	KCNK6
GRIK5	CHRNA9
CACNG4	CLIC1
CLCN2	KCNK1
KCNJ11	GABRQ
KCNH1	CACNG4
CLCN3	KCNH1
CACNA1D	LRRC8D
AQP3	GRIN2D
CLCN7	KCNJ6
KCNQ5	KCNS3
LRRC8D	KCNJ10
HVCN1	GJA3
GJA1	CHRNA1
P2RX5	CLCN2
KCNK3	KCNQ5
KCNQ1	GABRA3
GRID2	KCNH2
MCOLN2	CATSPER1
CATSPER1	KCNG3
CACNG1	MCOLN2
SCNN1A	VDAC3
GABRA3	CLIC3
GRIK2	KCNK13
CNGA3	CACNA1B
CACNA2D2	CLCN3
GRIK3	KCNK15
GABRB3	KCNG1
KCNA3	KCNJ11
KCNN1	CHRNA5
TRPM8	CACNG1
ANO1	ZACN
KCNK13	CACNA2D2
KCNC3	CACNA1D
KCNG3	TRPM8
CHRNA4	CACNA1E
ANO9	CNGA2
KCNT1	ANO7
LRRC8B	KCNH6
P2RX7	LRRC8B
ZACN	GRIA2
TRPV3	CACNG6
BEST4	GABRA5
ITPR3	MIP
KCNK15	GJB3
CATSPER3	KCNK9
AQP9	CNGA3
CLIC3	HTR3A
CACNA1B	AQP3
CLIC5	ASIC2
SCN9A	P2RX5
ANO3	GJA1
KCNJ8	VDAC2
ANO5	SCNN1A
LRRC8C	SCN1A
GLRB	GJA9
TRPM4	ITPR3
LRRC8A	CLIC6
KCNS3	HCN4
KCNN4	KCNN2
KCNJ9	CATSPER3
CACNG3	CHRNB2
KCNQ2	TRPM4
GRIN3A	KCNK10
GRIN2C	KCNC1
GRIA2	PKD2L1
KCNK12	GJB6
GABRA5	AQP11
ANO4	GABRB3
GABRG2	KCND2
CACNB1	TRPM5
GRIN2B	GRIK4
KCNN3	CHRNA3
GABRA1	CACNA1I
GABRB1	GJB5
KCNS2	CATSPERB
KCNQ3	KCNJ5
KCNV1	KCNQ1
CACNG8	GRIN2C
CACNG2	GJB1
RYR2	CACNG8
CLCN4	GJB4
KCNK10	SCNN1G
CACNA2D3	ANO9
GRIK4	KCNA3
SCN8A	GRIK3
KCNJ4	P2RX2
KCNJ6	KCNV1
KCNMA1	ASIC1
KCNC2	KCNK5
SCN2A	KCNC2
GABRG1	SCN8A
KCNA6	GABRR3
KCNN2	KCNJ4
PKD2L1	GLRB
GJC2	KCNC3
SCN1A	GABRB2
TRPC3	AQP9
GJB1	GABRG2
BEST3	CHRNA4
HCN3	TRPV4
CHRNA7	HTR3E
GRIA3	KCNK16
KCNC1	KCNU1
KCND3	GJB7
CACNA1F	KCNQ3
HCN4	KCND3
TRPC5	KCNJ18
GRIA4	CACNA1H
CACNA1I	BEST3
GRIK1	ANO5
CFTR	KCNK17
VDAC3	GRIK2
CACNA2D1	GABRA1
CACNG7	CACNG5
TRPM7	KCNH7
TRPV4	CNGB1
GABRP	TRPV6
GJC3	AQP5
CATSPERB	KCNJ13
KCNK5	GRIN1
ITPR2	GLRA2
KCNV2	SCN10A
CHRNB3	KCNQ2
KCNK17	CNGB3
ANO10	GABRB1
KCNK16	GABRG3
KCNK4	GLRA1
	KCNG4
	ASIC5
	GJD2
	CHRNB3
	TRPC7
	CLCN7

## Sheet: Table S5
Table S5: non redundant list of differentially expressed EMT-related genes in HM, HT and TM corresponding to patients with breast cancer
HM	HT	TM
GJB2	FOXM1	SFRP2
TRIM33	FN1	PDGFRB
LMNB1	AURKA	TGFB1
UHRF1	EZR	MMP2
ECT2	BIRC5	POSTN
TYMS	PARP1	CDH11
ELAVL1	CCNA2	ACTA2
DNMT1	MMP1	HIC1
AURKA	HMGB3	MEG3
CKS2	UHRF1	PDPN
HMGB3	MYBL2	COL8A2
PARP1	MMP13	SNAI2
BIRC5	MMP11	SERPINF1
GLO1	LMNB1	DKK3
RBM8A	GJB2	ADAM12
TIMELESS	ECT2	EDNRA
FOXM1	CKS2	WISP2
E2F1	TACC3	FSTL1
KHDRBS1	E2F1	CXCL12
CTNNB1	TYMS	IGFBP7
EZH2	POSTN	MMP11
PLAGL2	F11R	SALL1
H2AFZ	KDM5B	CCND2
CCNA2	VANGL1	ENG
OCLN	CDK5	ETS1
ACTL6A	EZH2	CTGF
FBXO45	HDGF	GREM1
TACC3	TIMELESS	SPARC
MYBL2	SDC1	MMP19
MAGED1	H2AFZ	PTHLH
CAPZA1	NREP	TP63
CDKN2A	FBXO45	FN1
RAB22A	CAPZA1	FGF1
DNMT3B	CTHRC1	TGFB1I1
SOX4	MICAL2	FHL1
HNRNPAB	H2AFX	CPEB1
VANGL1	MAGED1	ERG
SMC1A	GLO1	ADIPOQ
F11R	CEMIP	SEMA7A
G3BP1	ISG15	NTRK2
YY1	SALL4	CDH5
GSK3B	HNRNPAB	MMP3
KDM5B	CEACAM6	ITGA5
HDAC2	HSPA4	PRRX1
BRCA1	WT1	PDGFD
HDGF	ESRP1	WNT6
GOLPH3	OLA1	TNFSF12
HMGB1	ELAVL1	FST
TMPRSS4	S100P	CYR61
PRDX1	CEACAM5	TBX2
SALL4	ACTL6A	LGALS1
SMC3	CA9	EMP3
EPCAM	GOLM1	CSPG4
HDAC8	NME1	PCSK1
ELK1	RBM8A	VSIG4
EZR	LHX2	CCL21
TET3	EPCAM	HGF
NCL	CXCL9	ABCB1
OLA1	TUFT1	PDE4A
CDC42	SLC9A3R1	LEF1
SKP2	KHDRBS1	ROR2
SUZ12	SIAH2	MMP1
RNF8	CERS6	THBD
GEMIN2	CDKN2A	DCLK1
SENP1	PRDX1	S100A8
KDM1A	SOX4	S100A9
PPP1R8	CDH11	TNS1
VCP	BRCA1	ZEB2
HSP90AA1	MMP9	TGFBR2
CDK5	YWHAZ	GIPC2
PRKCI	SCUBE3	CEMIP
SLC30A7	KRT18	NOTCH4
HDAC1	KRT8	NLRP3
NME1	KRT8-1	FAS
HSPA4	IDH2	ZEB1
FZD2	OCLN	TCF4
MYD88	CLDN7	CAV1
ESRP1	MUC1	ANPEP
VHL	STAT1	L1CAM
H2AFX	FZD2	MMP14
UCP2	TXN	LOXL2
TRIM28	LEF1	KLK6
PFN2	NCSTN	COL8A1
SOX2	PTPN6	CDH2
FOXK2	PRSS8	CLDN1
STAT1	CDC42	KRT17
STK26	CDH2	IGF1
MMP13	PLAUR	LEP
GOLM1	SLC39A6	NRP2
EIF2S1	VCAN	SERPINE1
EML4	PAK4	PPARG
ZNF217	ST14	MSLN
ELL3	MUC2	TIMP3
ISG15	ONECUT2	PSTPIP1
GMNN	NKX3-2	SOX17
KRAS	GSK3B	AXL
TERT	GAPDH	H19
SLC2A1	SPP1	LGR5
ONECUT2	GATA3	TGFB3
EHMT2	PLAGL2	MMP7
S100P	TMPRSS4	CCL19
IDH2	ELL3	ZYX
PSME3	GOLPH3	PEBP4
CEACAM6	ERBB2	OSM
CERS6	TRIM11	PGF
CCND1	AGR2	TIMP2
MAPK1	PKP3	VTN
EIF4E	CD24	MCAM
MDK	TRIM37	HAVCR2
NCSTN	SMC1A	FOXO1
MTHFD2	MYD88	MRC2
CUX1	ELK1	TNFAIP8L2
ADAM17	NUCB2	NKX3-2
NMI	EPHA8	ABCG2
MTDH	SIM2	EHD2
TRPS1	F2RL2	HOXD9
EIF2AK3	CCR5	SCUBE3
LYPD3	MSLN	ASCL2
KIF5B	DNMT1	TLR4
KLF5	GSK3A	PLXND1
ASCL1	CSK	MMP9
CRKL	COL8A1	CXCL14
NREP	KRAS	SPOCK1
MYCN	ZNF217	STK33
EPHB3	HOXB13	SLIT3
PLAUR	GRN	CYP4Z1
TXN	KCNH1	HAS2
FMR1	MSI2	F2R
GAPDH	SLC2A1	JAK3
TRIM11	HSPA5	HBEGF
LHX2	TRPS1	IL6
MTA3	MST1R	VCAN
PAK4	F2R	LYN
TRIM37	SKIL	SERPINI1
GNA13	HOTAIR	HPGD
YWHAZ	HSP90AA1	ALX4
NANOS3	MTDH	CDH13
HOOK1	TRIM28	TNC
CYB5R1	DDR1	CCR5
GSK3A	GRHL2	NFKB1
CA9	PAK1	NKX6-1
TFCP2	PAX2	TRPM8
TP53BP2	MTA3	PCDH9
SETDB1	FOXA1	IL1B
CD44	TERT	CCR2
AGR2	RAB22A	TNXB
GRHL2	VCP	CYP1B1
PRSS8	MDK	WNT5A
HOXB7	NCL	HAS2-AS1
CUL3	PSME3	PTN
JARID2	HOOK1	ZFP36
CUL4A	STK26	CEACAM5
CLDN7	ADAM12	CCL2
ENO1	TBL1XR1	C5AR1
HINT2	TET3	HMGA2
HOXB9	IGSF8	SLC39A6
TUFM	HDAC2	PTGS2
DDR1	EIF4E	CCL3
SIM2	SEMA7A	LIN28A
P2RY2	PFN2	MICAL2
UCHL3	XBP1	CXCR2
TPBG	MTHFD2	LGALS9
GATA3	KRT19	CCR7
NOX1	PRKCI	ZEB2-AS1
SENP2	DNMT3B	MMP13
TUFT1	TUFM	DLX2
TBK1	CCND1	RGCC
DUXAP9	SEMA4A	CCL5
EIF4G1	BMI1	TGFBR3
MUC1	ESR1	VWCE
GPI	LASP1	SPRR2A
TUG1	CCL5	PDCD1
DLX4	HDAC1	EPHA8
USP9X	FOXK2	RMST
FOXQ1	PIM2	NR5A2
DYRK2	EHMT2	PAX2
MMP11	ASCL2	ACTG2
SEMA4A	MARVELD3	SPHK1
KDM5A	FBP1	JAG2
SNW1	CXCR4	S100A4
MSI2	BRMS1	SNAI1
SIAH2	LYPD3	LOX
CSNK2B	DLX4	BDNF
TP53	LRG1	NTN4
RAF1	IL18	CNTN1
FOXA1	UCP2	PTP4A3
VASH2	TP53INP1	MYL2
PCMT1	TCF3	EGFL7
KRT19	EGLN3	FHL2
KRT18	IL11	PADI4
FOXC1	DYRK2	IL18
AKT1	HPSE	MMP8
NUCB2	BOP1	TRIM33
HOXB13	ASCL1	CTNNB1
LCN2	IRF6	DNMT1
ESR1	JARID2	KLF5
HK2	ESRP2	YY1
TRIM62	PHLDA2	HMGB1
SLC9A3R1	EIF5A	HOXB7
PAK1	CYB5R1	BMP6
EGLN3	VDR	ROR1
EXOC4	RUNX2	EML4
XRN2	NKX6-1	ELAVL1
PKP3	COL8A2	LAMA1
PDCD6IP	EPO	MGAT3
ROR1	CXCL13	PLAGL2
SIN3A	HOXB9	RAF1
EIF3I	SRC	ITGA6
PEG10	PARD6A	G3BP1
UBE3C	TPBG	GJB2
CD24	TIMP1	ARMC8
KRT8	SUZ12	SMC3
KRT8-1	BBC3	DNMT3B
TET1	SPDEF	RNF8
ZMYND8	TRIM62	FGF9
ITCH	OSM	RBM8A
SKIL	RHOC	RAB22A
IRF6	AXIN1	UHRF2
ERBB2	NMI	FOXC1
TP53INP1	UCHL3	GEMIN2
CTHRC1	RBP2	ZEB1-AS1
MST1R	BTRC	ALDH1A1
EPHB2	MYCN	GMNN
AQP5	ZBTB33	GLO1
AXIN1	SCIN	SOX2
CCL25	TP53BP2	OCLN
ZBTB33	LGALS9	TUG1
SOX9	LIN28A	EXOC7
TCF3	CDH1	SKP2
ADAM10	GNA13	HDAC2
BCL2L1	P2RY2	ADAM17
MTOR	REPIN1	SENP2
FBP1	S100A2	MAPK1
BMP7	MYB	LGALS3
UBR5	CCL22	FOXQ1
SKP1	HAVCR2	FMR1
XBP1	EPHB2	SUZ12
HIF1A	KDM4B	ECT2
HS6ST2	CCL20	STAT5B
TRAP1	BATF2	TYMS
NF1	SKP2	PTPN11
RUNX3	IL23A	HINT2
ITGA6	DLX2	TET1
ETV4	IGF1R	PPARGC1A
EIF5A	TNFAIP8L2	FOXP2
CSK	TP53	SMC1A
EPB41L5	OVOL2	ACTL6A
BMI1	SIX1	VHL
SIX1	MAGEC2	SENP1
TBX20	TGFB3	PAG1
SDC1	CLDN4	KDM1A
SPOP	PEG10	AFAP1L2
VGLL4	PTP4A2	KDM3A
OVOL2	SCUBE2	EPHB3
SPDEF	NANOS3	TIMELESS
HPSE	CCR6	SPRY2
PTK2	SFRP2	FZD7
HOTAIR	MAD2L2	CUX1
ACTN4	ZMYND8	CDKN2A
PGRMC1	PDCD1	TET3
HSPA5	MMP14	H2AFZ
IGSF8	CYP4Z1	LRP6
USP22	CD44	NOV
STC2	VASH2	LMNB1
ST14	TIAM1	FOXN3
PAG1	GREM1	KIF5B
MARVELD3	CCL25	HK2
FGF9	KLF17	EZH2
ZEB1-AS1	CXCL16	HDAC1
TBL1XR1	TNFSF15	TMPRSS4
MAD2L2	ROS1	NDRG2
RUNX2	PCGF2	EFNB2
MLLT3	TNF	LAMA5
VSNL1	AR	PRKCI
SCEL	SERPINI1	UCP2
WT1	TBX20	MAP4K4
CEACAM1	TGFBR1	LGR4
KCNH1	S100A9	HIF1A
CXCL9	SREBF1	LCN2
SMURF2	HMOX1	EPHA4
FSCN1	TRPM8	SOX4
LAMA1	ENO1	AQP5
PTPN6	AQP3	PRRX2
TFDP3	SOX2	DUXAP9
TIAM1	NOX1	PRKAA1
CDK14	HSPB1	FBXO45
ESRP2	IL27	HSP90AA1
SCIN	WNT5A	ZFYVE9
REPIN1	EPHB3	ROCK2
RHOC	MSX2	ENO1
MACC1	BMP7	SMURF2
HIP1	CCR2	EGFR
MDM2	RORC	PARD3
BRMS1	PCSK1	FOXK2
AQP3	MACC1	CD44
MMP1	SCRIB	ID2
ID2	S100A8	HMGB3
MICAL2	ETV4	UHRF1
MYB	TNFSF10	MAGED1
ART1	TFDP3	NANOG
CXCR4	BRF2	NMI
CBR1	DUXAP9	NANOS3
LRP6	GLS2	BRCA1
PRRX2	ITGB6	RUNX3
IL11	CCR7	PFN2
BRF2	HS6ST2	AMHR2
CDH1	FOXN1	TYRO3
KCNN4	PDCD4	GATA6
NANOG	MUC16	SCEL
SREBF1	WNT3A	GPI
FOXC2	SHH	JAK2
FHL1	STC2	E2F1
MEG3	SOX3	MYCN
TNS1	SOX9	CDK14
NOTCH4	FSCN1	PRKCE
PDGFRB	ART1	STK26
ERG	TNC	VSNL1
HIC1	TGFB2	FOXC2
CAV1	GJB1	HNF4A
SOX17	FSCN2	HDAC9
CDH5	SERPINB4	NOX1
SERPINF1	IL1B	TXNIP
PPARG	LCN2	TNFRSF11A
ACTA2	KRT7	PITPNM3
CXCL12	PRKCQ	ASCL1
TGFBR2	CLDN1	CCND1
MMP19	GDF15	TP53BP2
MCAM	FGFR2	LYPD3
ENG	CSF2	SOX9
FOXO1	HMGA2	PRKCA
FSTL1	NEUROG3	KCNN4
MMP2	AQP5	AGTR1
WISP2	KLK6	FOSL1
ADIPOQ	CCL19	TCF7
TNXB	HTN1	GLIPR2
TGFB1I1	MMP7	CEACAM1
EHD2	CCL18
ZEB2	SCEL
LEP	CXCL5
AOC4P	DKK1
GSN	PROP1
TBX2	FOXA2
GIPC2	CDX2
SLIT3	TWIST2
CCND2	CAV1
SNAI2	PPARG
ETS1	MCAM
EPAS1	TGFBR2
PDPN	EPAS1
CPEB1	FOXO1
DKK3	VWCE
IGFBP7	TXNIP
IGF1	SPRY2
TNFSF12	GSN
ABCB1	ERG
VWCE	AOC4P
PDGFD	TNXB
CYR61	TNS1
BCL6	SOX17
VSIG4	BCL6
HBEGF	NPPA
THBD	NOTCH4
ZEB1	MYL2
HGF	FHL1
ZFP36	CYP3A5
TWIST2	CDH5
FGF1	SPRY1
TCF4	FERMT2
TGFB1	MEG3
TP63	EHD2
CCL21	ESR2
HOXD9	CD36
MYL2	ADM
TLR4	SLIT3
RGCC	KLF4
CSPG4	LEP
NTRK2	DDR2
CEBPA	CEBPA
IL6	CRP
ITGA5	ETS2
SFRP2	MMD
KLF4	ZEB2
ANXA1	WASF3
DDR2	TCF21
TIMP3	MMP19
AXL	FOXN3
FBLN5	ZEB2-AS1
EGFL7	SMAD9
MMP3	GIPC2
NR5A2	HSPB2
CDH13	RGCC
NR1H3	KL
TGFBR3	ANGPTL4
TIMP2	ALDH1A1
FAS	ZFP36
ZYX	ID1
NPPA	ANXA1
PCDH9	NFIL3
EDNRA	FBLN5
ZEB2-AS1	GH1
CTGF	BMP6
SPRY1	VIM
FLT1	EPS8
NR4A1	ADIPOQ
WNT6	STAT5B
MGLL	KLF8
ABCG2	QKI
VIM	HBEGF
LGALS1	IGF1
NRP1	CBLB
SALL1	MGLL
ETS2	TBX2
TCF21	NR1H3
ADM	MAP3K3
ALX4	KLF6
PTHLH	STAT5A
PRRX1	TYRO3
CRIM1	NDRG2
KL	CXCL12
KAT2B	TLN1
KRT17	DAB2IP
DCLK1	EGFL7
FST	PKD1
F3	NODAL
ID1	BMP2
PEAK1	TGFB1I1
EMP3	F3
ESR2	NR5A2
ANPEP	SERPINF1
ANGPTL4	HIC1
KDR	KDR
SNAI1	JUN
CYP3A5	FLT1
SOCS3	ENG
PDE4A	FBXW7
JAG2	TGFBR3
NUAK1	NR4A1
IGFBP3	NPTN-IT1
CD36	ROCK2
FBLN1	ABCB1
FERMT2	FOXP2
NLRP3	HOXD9
DAB2IP	PTX3
H19	ERRFI1
CXCR2	TLR4
SERPINE1	NRP1
PGF	MITF
NEAT1	KAT2B
MITF	EPHA2
JUN	FGF2
EGR1	CX3CL1
PTN	IL6
CRP	TSC1
S100A4	NEAT1
PLXND1	TNFSF12
MMD	CRIM1
COL8A2	SOCS3
ACKR4	DAB2
EDN1	ZEB1
CX3CL1	MAPK7
SPARC	CPEB1
KLF6	PEAK1
CCL2	IGFBP3
NFIL3	LETMD1
TXNIP	MGAT3
NRP2	PDGFD
WASF3	TCF4
GH1	THBD
NTRK3	CDH13
NPTN-IT1	FSTL1
JUNB	FKBP5
PKD1	CYR61
PTPN14	HGF
ILK	ACTA2
SPRY2	IRS2
LGR5	TWIST1
ACTG2	TEAD1
TEAD1	VSIG4
PROX1	FBLN1
SMAD7	PROX1
CDH11	NUAK1
HAS2	SKI
HSPB2	PIK3R1
SPOCK1	CRYAB
GREM1	RASSF1
JAK3	WISP2
ALDOB	PCDH9
ITGB3	PDGFRB
PADI4	GPC3
STAT5A	LINC01186
GLI1	CCNDBP1
PTGS2	TAZ
CCNDBP1	KIT
KLF8	HDAC4
ADAM12	SOX5
PEBP4	TLE4
SOX5	AGER
FBXW7	PRKAA1
L1CAM	EDN1
TLN1	CCL21
TWIST1	ACKR4
BMP2	UHRF2
NOTCH1	EFEMP1
HAS2-AS1	SNAI1
FGF2	ETS1
CRYAB	FOXO4
IRS2	CCND2
SHC1	JAG2
RASSF1	YAP1
ELK3	RBFOX3
FHOD1	EGR1
PTX3	SOD2
KLK6	ALDOB
C5AR1	PTPN14
MAP3K3	CSPG4
VTN	TIMP2
CARD10	AXL
RGS3	PTEN
QKI	TIMP3
JAG1	EGFR
EPS8	LIMA1
HPGD	VEGFA
SKI	LAMA5
SOD2	CDK3
PTEN	ALX4
PSTPIP1	FHOD1
ROR2	SPRY4-IT1
STK33	NOTCH1
TGM2	SFTPC
NODAL	GLI1
MMP7	WNT11
WNT1	MZF1
SMAD9	MICA
PTP4A3	CXCR2
CCL19	CDKN1A
CXCL14	APBB1
SFTPC	BVES
EPHA2	JAG1
SPRY4-IT1	JAK2
ERRFI1	NOV
PCSK1	ABCG2
LETMD1	SMAD3
CLDN1	S100A4
MAPK7	NTRK3
LOX	FGF1
LINC01186	JUNB
MRC2	HOXA10
PROKR1	FLNA
WWTR1	HOXA9
CBLB	PROKR1
S100A8	NTRK2
CFTR	EPHA4
CNTN1	IGFBP7
RMST	LGALS3
LOXL2	NAMPT
DAB2	ITGB3
AKTIP	WNT1
ALK	MET
KIT	GLI2
NTN4	PRKCA
POSTN	EPB41L3
FLNA	IL6R
LYN	TP63
S100A9	PADI4
POMC	CEBPB
IL6R	FAS
LIMA1	SATB1
MTUS1	CARD10
CCL3	SNAI2
CDKN1A	TDGF1
MET	PPARGC1A
SPRR2A	NANOGP8
BMP4	MYC
MZF1	TLE1
AGER	YPEL3
CYP1B1	LAMA1
BDNF	MUC4
IRF8	FGFR1
MUC4	ACTG2
VEGFA	FCN2
PDGFB	AXIN2
GATA1	PTN
MMP14	POMC
APBB1	DKK3
FHL2	ANG
SEMA7A	MMP2
CRMP1	PDPN
MMP8	MMP3
TAZ	FASN
SPHK1	KRT17
TYRO3	PLA2G4A
MICA	CCL2
MICALL2	FOSL1
GPC3	POU5F1
IL1B	ABCC3
CTSL	DCLK1
HMGA2	WNT6
TDGF1	PTGS2
TNC	FGF9
RHOB	ALK
BVES	ANPEP
CLK2	HNF4A
LAMA5	AMHR2
MIR34A	HRG
SCRIB	GKN2
LRRFIP1	T
FN1	MALAT1
PIK3R3	MIR34A
SEMA4C	LRRFIP1
CEP164	CLK2
MAP4K4	CEP164
GOLGA2	PIK3R3
ABCC3	RAF1
EEF1D	VGLL4
NCOA3	TRIM33
RASAL2	ATXN1
VCAN	MAP4K4
TIMP1	ACTN4
MMP9	SPHK1
CDK3	UBR5
BOP1	GOLGA2
KDM6B	EIF2AK3
AJUBA	USP22
MIR21	KDM6B
ITGA3	SEMA4C
BRD4	SETDB1
TBX3	RASAL2
S100A2	SLC30A7
IGF1R	G3BP1
KDM3A	TUG1
PAWR	ITGA3
CDH2	PTK2
LTBP1	NCOA3
CCR5	EIF4G1
LRG1	MLLT3
LASP1	ROR2
MIR424	BRD4
ST6GAL1	PAWR
CD82	PGF
CEACAM5	PTP4A3
CMTM8	AJUBA
AGO2	SIN3A
PROM1	CMTM8
WNT5A	MIR497
RPL22L1	NUBPL
CCR7	NLRP3
CYP4Z1	MIR224
SLC39A6	MIR452
ALDH1A1	USMG5
MIR497	CRK
WNT11	RGS3
NUBPL	PIK3CA
PLA2G4A	GAB2
HOXA10	SETD7
USMG5	EIF2S1
GAB2	LOX
MIR224	ANXA5
MIR452	LGALS1
SETD7	HAS2
ALAD	ALAD
CRK	SDC2
PIK3CA	SMAD2
ANXA5	HINT2
SDC2	EXOC7
ROCK2	PRRX1
EFEMP1	PLS3
YWHAG	IDH1
EPB41L3	YWHAG
ANG	RHOA
SMAD2	MED28
IDH1	SIRT1
SIRT1	C5AR1
MAP2K1	MAP2K1
AGTR1	PGRMC1
SRI	S100A6
SATB1	GPI
PLS3	ILK
PIK3R1	HK2
RHOA	HIPK2
IRS1	AGTR1
HOXA9	CD151
EXOC7	H19
HIPK2	MIR675
MED28	IRS1
SATB2	YBX1
FUT4	CD14
TLE4	HPGD
GATA6	CXCL14
FASN	EMP3
GLRX	TRIM16
NDRG2	SATB2
CEBPB	CXCL8
S100A6	FUT4
YAP1	LMNA
PTP4A2	GATA6
YBX1	FST
VDR	CTGF
RUNX1	CTSL
MYC	CCL3
LAMC2	EIF3I
CLDN4	BMP4
F2R	GLRX
ITGB1	TJP1
ELF5	IRF8
TCF7	LGR4
KRT7	SRI
TNFSF11	ACVR1
CCR2	ITGB1
FZD7
HES1
ANXA2
TNFSF10
EGF
CTNND1
PDCD4
NFKB1
CCL5
SP1
CXCL13
TEAD2
MARVELD1
NR2F2
LIMS1
CCL18
CD151
STAT3
AHR
RPS6KB1
LGALS3
SCUBE2
NOTCH2
GLI2
CCNG2
NES
ROCK1
GLS
LMNA
AR
AKT2
IL17RD
STAT5B
ITGB6
KDM6A
TNFRSF11A
SMAD4
FCN2
BTBD7
MSX2
CREB1
COL8A1
EP300
INPP4B
FGFR1
EGFR
PARD3
FOXO3
CTSZ
IL27
ITGB4
CBY1
WNT5B
IL22
SMAD3
PIN1
PEBP1
SPP1
AJAP1
RBFOX3
PARD6A
SERPINI1
PRKCE
HRAS
PAQR3
PITPNM1
CAMK1D
MAPK3
CLU
PTPRZ1
ARMC8
GJB1
CDKL2
RDX
AQP9
EIF5A2
PRKCA
YPEL3
HAVCR2
SOX3
HDAC4
RHOG
OSM
HDAC5
DAPK1
TRPC5
DNAJB6
GLS2
ATXN1
TJP1
NDRG1
BSG
PBXIP1
LEFTY1
WWOX
MKL2
ARHGEF2
TGFB2
DLX2
PITPNM3
HMOX1
ASCL2
TSC1

## Sheet: Table S9
Table S9: A list of samples present in RNA-Seq dataset and their corresponding EMT score estimated using GS76, MLR and KS EMT scoring methods
Sample_name	GS76	MLR	KS
GTEX.1117F.2826.SM.5GZXL	-74.887	1.06493	0.310539
GTEX.111YS.1926.SM.5GICC	-16.1468	0.954299	0.109232
GTEX.117XS.1926.SM.5GICO	-180.997	1.28325	0.58415
GTEX.117YX.1426.SM.5H12H	-223.233	1.37721	0.624265
GTEX.1192X.2326.SM.5987X	-38.0074	1.03931	0.21969
GTEX.11DXW.0626.SM.5N9ER	-38.4821	1.03756	0.220833
GTEX.11DXZ.1926.SM.5GZZL	-207.196	1.21764	0.606127
GTEX.11EI6.0626.SM.5985T	-31.218	1.03773	0.268382
GTEX.11EM3.1326.SM.5N9C6	-7.26935	0.954459	0.118464
GTEX.11EQ9.1826.SM.5Q5AJ	-127.702	1.31496	0.47835
GTEX.11GS4.2126.SM.5A5KR	-8.11062	0.954449	0.13219
GTEX.11GSO.1926.SM.5A5K3	-177.391	1.2162	0.576716
GTEX.11I78.2226.SM.5PNYA	-81.2112	1.06356	0.344771
GTEX.11ILO.2226.SM.5A5L1	-44.5371	1.0557	0.330392
GTEX.11NSD.0926.SM.5N9DR	-89.1087	1.15324	0.389134
GTEX.11NV4.2026.SM.5N9DG	-218.362	1.28498	0.680392
GTEX.11OF3.1926.SM.59889	-201.018	1.29863	0.649918
GTEX.11ONC.2126.SM.5HL6E	-168.05	1.16896	0.582598
GTEX.11P7K.0726.SM.5EGKX	-2.84322	1.03761	0.117402
GTEX.11P81.1926.SM.5BC53	-30.403	0.962376	0.272222
GTEX.11P82.1326.SM.5HL62	-264.801	1.37116	0.480474
GTEX.11PRG.0826.SM.5EQ6A	3.35758	0.941808	0.0852124
GTEX.11TT1.2126.SM.5GU5Y	-35.605	1.04617	0.161193
GTEX.11WQC.1726.SM.5GU4W	-25.2285	1.0381	0.272222
GTEX.11WQK.2426.SM.5GU5C	-212.047	1.17729	0.565033
GTEX.1211K.1926.SM.5EQLB	-60.8678	1.05275	0.373693
GTEX.1269C.2426.SM.5FQSN	-5.93444	0.962033	0.124755
GTEX.12KS4.0126.SM.5Q5A5	-236.375	1.34712	0.590605
GTEX.12WSB.0626.SM.59HJO	-193.836	1.37813	0.612582
GTEX.12WSK.2226.SM.5GCO5	-87.3443	1.07914	0.49281
GTEX.12WSM.1726.SM.5BC6J	-212.792	1.26823	0.600735
GTEX.12WSN.1326.SM.5GCNT	-117.456	1.11067	0.454902
GTEX.12ZZX.1126.SM.5EGKB	-9.53878	0.962426	0.106536
GTEX.13113.1726.SM.5GCOO	-55.8889	1.04285	0.320833
GTEX.1313W.0826.SM.5EQ4T	-60.8372	1.04518	0.376225
GTEX.131XW.0726.SM.5EGK3	2.43797	0.914646	-0.0833333
GTEX.131YS.0626.SM.5EGKL	-8.78863	0.955591	0.104984
GTEX.132AR.0826.SM.5EGK6	-225.795	1.22777	0.584232
GTEX.132Q8.1426.SM.5EGK7	-19.5782	0.957014	0.0790033
GTEX.133LE.1726.SM.5K7VQ	-29.0338	0.951643	0.111928
GTEX.1399U.1826.SM.5PNZ1	-27.8886	0.961167	0.142402
GTEX.139T6.1626.SM.5PNYZ	-242.38	1.45698	0.566503
GTEX.139T8.0826.SM.5L3DE	-2.91164	0.952479	0.0923203
GTEX.139TU.0626.SM.5KM3X	-50.0317	1.03797	0.332026
GTEX.13CF2.2026.SM.5K7VI	-18.9481	1.03809	0.118791
GTEX.13CF3.2126.SM.5IFJP	-226.039	1.36556	0.556944
GTEX.13D11.1026.SM.5IJFB	-42.8474	1.07123	0.255474
GTEX.13FHO.0826.SM.5L3E8	-47.1912	1.04133	0.29567
GTEX.13FTX.1126.SM.5N9EN	-218.175	1.15744	0.586846
GTEX.13FTY.2226.SM.5J1ND	19.0871	0.948075	-0.196078
GTEX.13N11.1726.SM.5J1OJ	-23.3392	1.03759	0.207516
GTEX.13N1W.0626.SM.5MR4U	-228.215	1.50161	0.636029
GTEX.13NZ9.1026.SM.5MR5K	-15.4015	0.947008	0.209804
GTEX.13NZB.2126.SM.5MR4Y	-7.06447	0.948465	0.0756536
GTEX.13O3O.0826.SM.5K7WE	-31.5281	1.03888	0.256863
GTEX.13O3P.0826.SM.5L3DH	-20.869	0.960854	0.260948
GTEX.13O61.1826.SM.5KM4I	-214.486	1.188	0.582598
GTEX.13OW8.0226.SM.5K7UP	-102.32	1.06767	0.439461
GTEX.13PL6.2926.SM.5L3I2	-9.49698	0.955952	0.0977124
GTEX.13PVQ.1026.SM.5KM3M	-228.032	1.45796	0.61201
GTEX.13QIC.2326.SM.5LU5N	-14.7182	1.03902	0.148366
GTEX.13S86.1226.SM.5S2OA	-228.104	1.35065	0.566013
GTEX.13W3W.1226.SM.5LU4H	-35.162	1.03792	0.221487
GTEX.13W46.0826.SM.5LU3H	-205.196	1.29255	0.650572
GTEX.144GL.2026.SM.5LU3O	-195.983	1.29017	0.633333
GTEX.144GM.0926.SM.5O994	-182.835	1.27781	0.560049
GTEX.145ME.1526.SM.5Q5F2	-223.173	1.18487	0.569199
GTEX.145MN.1926.SM.5SIAI	-211.259	1.2142	0.594444
GTEX.145MO.0826.SM.5NQBL	-78.2297	1.03857	0.250817
GTEX.146FH.0826.SM.5SI8T	-72.077	1.05751	0.440441
GTEX.14753.2426.SM.5LU8U	-197.935	1.24365	0.601879
GTEX.147F4.2826.SM.5NQBN	-18.62	0.962399	0.183415
GTEX.14ABY.2126.SM.5QGQZ	-2.66126	0.96139	-0.152859
GTEX.14AS3.1626.SM.5S2OY	-27.0373	1.05037	0.104984
GTEX.14E6E.1326.SM.5S2NR	-231.117	1.27441	0.57933
GTEX.Q2AG.0326.SM.48U1O	-6.33381	0.954771	0.153758
GTEX.QDT8.0626.SM.48TYW	-12.8347	0.962402	0.158987
GTEX.QEG5.0726.SM.4R1JQ	-7.69012	0.960427	0.0901144
GTEX.QEL4.2126.SM.447AE	-29.6152	1.03991	0.123121
GTEX.QMRM.1626.SM.4R1KV	-243.196	1.29012	0.606536
GTEX.QVJO.1826.SM.447C9	-96.0649	1.0678	0.405637
GTEX.R53T.1526.SM.48FEK	-80.6457	1.04966	0.390278
GTEX.R55D.0826.SM.48FEA	-221.885	1.25567	0.573448
GTEX.R55F.1726.SM.2TF4R	-3.80726	1.03778	0.106127
GTEX.REY6.2426.SM.48FF5	-243.905	1.29055	0.57884
GTEX.RU1J.0626.SM.4WAWY	-2.4273	0.952168	0.119526
GTEX.RU72.0626.SM.46MUI	-6.58773	0.881643	0.142565
GTEX.S32W.2026.SM.4AD6E	-196.456	1.24419	0.543627
GTEX.S33H.0326.SM.4AD6N	-107.297	1.10317	0.494444
GTEX.S341.1526.SM.4AD6K	-12.1753	0.961998	0.152042
GTEX.S4UY.0726.SM.4AD6X	-39.0682	0.962221	0.142892
GTEX.S7SE.0826.SM.4AT4D	-214.125	1.20336	0.647794
GTEX.SE5C.2126.SM.4BRUJ	-37.1619	1.04967	0.159477
GTEX.SIU7.1626.SM.4BRUK	11.7896	0.958368	0.0950163
GTEX.T2YK.2226.SM.32QPT	-45.913	1.0397	0.243219
GTEX.T5JW.2026.SM.4DM63	-26.85	1.03906	0.18652
GTEX.T6MN.0726.SM.32PML	-4.29534	0.95958	0.145588
GTEX.T6MO.0326.SM.32QOK	-29.9309	1.04112	0.178186
GTEX.TML8.1226.SM.32QON	-50.7007	1.07168	0.316585
GTEX.U3ZH.1426.SM.4DXSR	-6.30166	1.03901	0.127941
GTEX.U3ZN.1926.SM.4DXSG	-34.351	1.04788	0.256536
GTEX.U412.1826.SM.4DXTJ	-25.9612	1.03861	0.111356
GTEX.U8XE.0826.SM.4E3J1	-258.161	1.31626	0.553268
GTEX.UJHI.1426.SM.3DB9C	-32.7062	1.04346	0.243791
GTEX.UPK5.2326.SM.3P5Z8	-26.773	1.0405	0.22402
GTEX.UTHO.1026.SM.3GAF7	-248.175	1.26635	0.559069
GTEX.V955.2026.SM.3GAFA	-257.214	1.2281	0.562745
GTEX.VJWN.0726.SM.3GIJ8	-13.6782	0.957657	0.161683
GTEX.VUSG.2226.SM.4KKZO	-17.6038	0.961116	0.184232
GTEX.WI4N.1426.SM.3LK7H	-52.3472	1.03975	0.318954
GTEX.WOFL.0826.SM.3MJG1	-91.3494	1.05398	0.431944
GTEX.WRHU.0326.SM.3MJFY	-36.674	1.03786	0.306944
GTEX.WXYG.2226.SM.4E3IM	-28.7071	1.04104	0.264134
GTEX.WY7C.2726.SM.3NB3P	-219.787	1.16352	0.610376
GTEX.WYBS.0926.SM.3NM94	14.7846	0.880969	-0.113807
GTEX.WYJK.1326.SM.3NB2T	-27.8377	0.962151	0.231536
GTEX.WYVS.1726.SM.3NMAY	2.47803	0.957981	0.0953431
GTEX.X15G.1626.SM.3NMB3	-15.1479	1.03798	0.151062
GTEX.X261.0626.SM.3NMD9	-73.1793	1.09423	0.370833
GTEX.X4EP.2926.SM.3P5YQ	-18.6936	1.03997	0.206944
GTEX.X4XY.0926.SM.4E3JD	-229.008	1.28287	0.6125
GTEX.XBED.1626.SM.47JYN	-31.4932	1.03824	0.286601
GTEX.XGQ4.0926.SM.4AT4U	-206.198	1.32346	0.526389
GTEX.XMD1.0826.SM.4AT52	-44.495	1.04259	0.178105
GTEX.XMD2.0926.SM.4WWEF	-36.47	1.03896	0.204248
GTEX.XMK1.1126.SM.4IHJ8	-227.718	1.12404	0.543627
GTEX.XQ3S.1326.SM.4BOPQ	-157.961	1.17065	0.498775
GTEX.XQ8I.2426.SM.4WAXY	-207.699	1.28828	0.508252
GTEX.XUJ4.1926.SM.4BOOV	-29.2823	1.04002	0.244363
GTEX.XUW1.2326.SM.4BOO5	-35.5845	1.04547	0.280801
GTEX.XUZC.1626.SM.4BRVP	14.1483	0.927196	-0.232516
GTEX.XV7Q.2326.SM.4BRVZ	-137.188	1.17199	0.497059
GTEX.XYKS.1326.SM.4BRUN	-56.3518	1.06693	0.321324
GTEX.Y111.2026.SM.4SOJA	-40.1465	1.03769	0.181536
GTEX.Y114.2026.SM.4TT7L	-57.5974	1.05388	0.314788
GTEX.Y3I4.1526.SM.4TT7K	-108.531	1.09992	0.521732
GTEX.Y3IK.2326.SM.4WWDT	-10.2095	0.960895	0.139134
GTEX.Y5LM.1726.SM.4VDSX	-26.0142	1.05161	0.167402
GTEX.Y5V5.2126.SM.4WWFO	-30.923	1.04718	0.288644
GTEX.Y5V6.2126.SM.4WWFX	-170.786	1.18524	0.547794
GTEX.Y8LW.1626.SM.5IFHX	-45.1292	1.03822	0.286601
GTEX.Y9LG.1426.SM.5IFJZ	-212.179	1.49951	0.57402
GTEX.YB5E.1726.SM.5IFJ3	-246.904	1.22018	0.520016
GTEX.YB5K.1626.SM.5IFIN	-88.4175	1.05984	0.318056
GTEX.YEC3.1026.SM.5IFI5	-220.833	1.30996	0.545833
GTEX.YFC4.1426.SM.5IFJG	3.45985	0.94113	0.0918301
GTEX.YJ8O.2226.SM.5IFHW	-187.241	1.44613	0.600245
GTEX.ZA64.1526.SM.5CVMD	-231.711	1.33275	0.622631
GTEX.ZAJG.0626.SM.5HL8X	-24.7405	0.958795	0.132435
GTEX.ZC5H.2626.SM.5J2MG	6.19566	0.94144	0.11585
GTEX.ZDTT.2126.SM.5S2OJ	-243.876	1.32849	0.608742
GTEX.ZDXO.0126.SM.5S2ND	-228.864	1.24771	0.586846
GTEX.ZDYS.1126.SM.5K7UB	-255.935	1.3642	0.547386
GTEX.ZEX8.2226.SM.57WC6	-49.9323	1.04142	0.361438
GTEX.ZF29.1926.SM.5S2P1	-12.7447	1.05298	0.200082
GTEX.ZF2S.2026.SM.5E461	2.52499	0.925853	0.140278
GTEX.ZF3C.2326.SM.5S2MZ	-55.1384	0.96242	0.325082
GTEX.ZLFU.2126.SM.4WWEV	-236.561	1.29746	0.586846
GTEX.ZLV1.1426.SM.4WWES	-22.6948	0.959347	0.178186
GTEX.ZPIC.1126.SM.5BC7F	-88.7258	1.04703	0.418056
GTEX.ZQG8.0726.SM.5P9H9	-219.764	1.19527	0.570261
GTEX.ZT9W.2026.SM.51MRA	-247.762	1.38427	0.52598
GTEX.ZTX8.1226.SM.4YCE9	-32.8685	1.03784	0.205065
GTEX.ZU9S.1926.SM.5NQBP	-14.649	1.03814	0.177696
GTEX.ZUA1.1526.SM.59HLS	-194.953	1.25527	0.613644
GTEX.ZV6S.1826.SM.5NQ8D	-139.719	1.21803	0.550408
GTEX.ZV7C.1826.SM.5NQ83	-30.1734	1.07386	0.216422
GTEX.ZVE2.1226.SM.5NQ8R	-11.1426	0.959527	0.107271
GTEX.ZVT2.1826.SM.5NQ8W	-13.1248	1.04409	-0.0832516
GTEX.ZVT4.1026.SM.57WC4	-73.9458	1.05899	0.456536
GTEX.ZVTK.0326.SM.51MRR	-12.8022	1.03868	0.0980392
GTEX.ZVZQ.0826.SM.51MRF	-61.524	1.06083	0.393382
GTEX.ZWKS.2826.SM.5NQ74	-249.149	1.64586	0.55049
GTEX.ZXES.0826.SM.5E43C	3.73723	0.959053	0.0633987
GTEX.ZY6K.1626.SM.5GZWV	-17.4832	0.955803	0.202288
GTEX.ZYFC.0826.SM.5E44K	-155.146	1.19223	0.57933
GTEX.ZYT6.0126.SM.5E45J	-192.566	1.20249	0.582598
GTEX.ZYW4.0826.SM.5GIDG	-148.435	1.26348	0.575654
GTEX.ZYWO.2326.SM.5GZY4	-79.8803	1.09578	0.401879
TCGA.3C.AAAU.01	30.0693	0.871965	-0.429739
TCGA.3C.AALI.01	38.1552	0.957574	-0.398693
TCGA.3C.AALJ.01	0.806132	1.13079	-0.208007
TCGA.3C.AALK.01	32.5335	0.954047	-0.246895
TCGA.4H.AAAK.01	21.781	0.95685	-0.125082
TCGA.5L.AAT0.01	21.6387	0.961626	-0.146487
TCGA.5L.AAT1.01	18.4967	0.946229	-0.193056
TCGA.5T.A9QA.01	41.8991	0.94525	-0.629085
TCGA.A1.A0SB.01	7.37565	0.962356	-0.111193
TCGA.A1.A0SD.01	32.1853	0.945296	-0.220752
TCGA.A1.A0SE.01	33.6437	0.961538	-0.234069
TCGA.A1.A0SF.01	26.6462	0.954372	-0.258742
TCGA.A1.A0SG.01	38.9131	0.937203	-0.262337
TCGA.A1.A0SH.01	22.0575	1.05653	0.0976307
TCGA.A1.A0SI.01	37.9017	0.914606	-0.125163
TCGA.A1.A0SJ.01	28.1383	0.916227	-0.162418
TCGA.A1.A0SK.01	-7.90779	0.934376	-0.233007
TCGA.A1.A0SM.01	39.9648	0.935844	-0.305719
TCGA.A1.A0SN.01	27.1012	0.890112	-0.316422
TCGA.A1.A0SO.01	-2.50153	1.03845	-0.309559
TCGA.A1.A0SP.01	4.55142	0.949473	-0.132761
TCGA.A1.A0SQ.01	28.0231	0.934096	-0.402941
TCGA.A2.A04N.01	32.3457	0.958673	-0.247467
TCGA.A2.A04P.01	-4.26671	1.0622	-0.13848
TCGA.A2.A04Q.01	-15.8139	0.961115	0.127451
TCGA.A2.A04R.01	27.9587	0.9206	-0.323366
TCGA.A2.A04T.01	8.94143	0.916028	-0.138562
TCGA.A2.A04U.01	-13.9092	1.05383	-0.157761
TCGA.A2.A04V.01	-1.24231	1.043	-0.204739
TCGA.A2.A04W.01	24.6729	0.930427	-0.317892
TCGA.A2.A04X.01	16.8045	0.942939	-0.363399
TCGA.A2.A04Y.01	9.73281	0.947894	-0.257843
TCGA.A2.A0CK.01	8.91826	0.96229	-0.198856
TCGA.A2.A0CL.01	-4.12791	0.950257	0.182843
TCGA.A2.A0CM.01	7.30491	0.838318	0.137745
TCGA.A2.A0CO.01	12.0989	1.0389	-0.0737745
TCGA.A2.A0CP.01	10.6042	0.962149	-0.0957516
TCGA.A2.A0CQ.01	27.3295	0.927983	-0.386928
TCGA.A2.A0CR.01	-6.58157	0.962448	0.073366
TCGA.A2.A0CS.01	28.1371	0.954087	-0.300817
TCGA.A2.A0CT.01	28.6139	0.947741	-0.298856
TCGA.A2.A0CU.01	29.0448	0.839108	-0.314297
TCGA.A2.A0CV.01	22.445	0.962189	-0.184886
TCGA.A2.A0CW.01	47.7381	0.899976	-0.498121
TCGA.A2.A0CX.01	15.3418	0.935965	-0.222386
TCGA.A2.A0CY.01	8.14387	0.946696	-0.470833
TCGA.A2.A0CZ.01	0.269419	1.0455	0.138235
TCGA.A2.A0D0.01	-2.64578	1.04212	-0.178023
TCGA.A2.A0D1.01	9.71567	0.912278	-0.322794
TCGA.A2.A0D2.01	4.05809	0.957588	0.117402
TCGA.A2.A0D3.01	39.4457	0.923705	-0.48317
TCGA.A2.A0D4.01	25.0424	0.891517	-0.456944
TCGA.A2.A0EM.01	22.7621	0.956147	-0.241667
TCGA.A2.A0EN.01	2.57208	1.04327	0.10335
TCGA.A2.A0EO.01	20.7872	1.04128	-0.085049
TCGA.A2.A0EP.01	-28.2899	1.05524	0.260376
TCGA.A2.A0EQ.01	-4.82844	0.939825	-0.164869
TCGA.A2.A0ER.01	27.6425	0.946417	-0.424346
TCGA.A2.A0ES.01	24.7207	0.955671	-0.090768
TCGA.A2.A0ET.01	15.5036	0.715181	-0.404167
TCGA.A2.A0EU.01	40.2725	0.88713	-0.355392
TCGA.A2.A0EV.01	35.1655	0.947267	-0.228105
TCGA.A2.A0EW.01	17.6437	0.959321	0.0950163
TCGA.A2.A0EX.01	12.7832	1.03897	-0.190768
TCGA.A2.A0EY.01	31.7309	0.926186	-0.299265
TCGA.A2.A0ST.01	-14.1987	0.955478	0.096732
TCGA.A2.A0SU.01	20.7994	0.960584	-0.223366
TCGA.A2.A0SV.01	28.41	0.940367	-0.236193
TCGA.A2.A0SW.01	5.35466	0.954574	-0.273039
TCGA.A2.A0SX.01	13.1612	0.924016	0.133415
TCGA.A2.A0SY.01	7.49631	1.04858	0.133987
TCGA.A2.A0T0.01	18.8068	0.903718	-0.19469
TCGA.A2.A0T1.01	2.43099	0.936692	-0.126144
TCGA.A2.A0T2.01	21.3871	0.962377	-0.259886
TCGA.A2.A0T3.01	37.044	0.883585	-0.373121
TCGA.A2.A0T4.01	15.1749	1.03762	-0.121814
TCGA.A2.A0T5.01	24.9492	0.947231	-0.312582
TCGA.A2.A0T6.01	19.3208	0.961978	0.144608
TCGA.A2.A0T7.01	46.2397	0.892659	-0.185458
TCGA.A2.A0YC.01	20.8634	0.954164	-0.289624
TCGA.A2.A0YD.01	30.1557	1.03794	-0.0830882
TCGA.A2.A0YE.01	27.2281	0.869283	-0.137908
TCGA.A2.A0YF.01	38.8053	0.946772	-0.441013
TCGA.A2.A0YG.01	45.5417	0.814976	-0.456454
TCGA.A2.A0YH.01	16.2305	0.950969	-0.143873
TCGA.A2.A0YI.01	21.1688	0.931306	-0.183987
TCGA.A2.A0YJ.01	28.3167	0.927782	-0.316503
TCGA.A2.A0YK.01	9.37873	1.0464	0.0933824
TCGA.A2.A0YL.01	26.8908	1.03757	-0.138235
TCGA.A2.A0YM.01	28.6272	0.925473	-0.214951
TCGA.A2.A0YT.01	52.8112	0.850078	-0.389052
TCGA.A2.A1FV.01	-5.19466	1.07482	-0.172386
TCGA.A2.A1FW.01	15.2313	0.915161	-0.251307
TCGA.A2.A1FX.01	20.116	0.928846	-0.237908
TCGA.A2.A1FZ.01	38.9799	0.945742	-0.184886
TCGA.A2.A1G0.01	29.3425	1.03757	-0.162418
TCGA.A2.A1G1.01	10.3768	1.03843	0.151634
TCGA.A2.A1G4.01	17.1892	0.959189	-0.419036
TCGA.A2.A1G6.01	17.0806	0.949059	0.0880719
TCGA.A2.A259.01	23.9294	0.878919	-0.137418
TCGA.A2.A25A.01	13.8307	1.03755	0.153186
TCGA.A2.A25B.01	29.2403	0.943033	-0.299837
TCGA.A2.A25C.01	35.0951	0.766632	-0.365114
TCGA.A2.A25D.01	-1.32501	1.04084	-0.266912
TCGA.A2.A25E.01	31.3601	0.9413	-0.369363
TCGA.A2.A25F.01	-56.8237	1.06155	0.470261
TCGA.A2.A3KC.01	25.1873	0.902426	-0.186438
TCGA.A2.A3KD.01	36.1164	0.932558	-0.295507
TCGA.A2.A3XS.01	30.463	0.90565	-0.214461
TCGA.A2.A3XT.01	1.22865	0.934915	-0.150899
TCGA.A2.A3XU.01	8.54781	0.882242	-0.281699
TCGA.A2.A3XV.01	-28.0532	1.03835	-0.323529
TCGA.A2.A3XW.01	22.0057	0.959729	-0.255065
TCGA.A2.A3XX.01	25.9687	0.757152	-0.188317
TCGA.A2.A3XY.01	-1.32595	0.948961	0.234314
TCGA.A2.A3XZ.01	31.6036	0.954445	-0.35433
TCGA.A2.A3Y0.01	19.4956	0.945275	-0.323448
TCGA.A2.A4RW.01	29.5053	1.05252	-0.220833
TCGA.A2.A4RX.01	11.855	0.962183	0.154248
TCGA.A2.A4RY.01	25.0263	0.934178	-0.137337
TCGA.A2.A4S0.01	22.8166	0.960709	-0.491176
TCGA.A2.A4S1.01	-219.558	1.2017	0.570833
TCGA.A2.A4S2.01	33.2911	0.961752	-0.269363
TCGA.A2.A4S3.01	31.6719	0.95475	-0.350654
TCGA.A7.A0CD.01	33.2221	0.933068	-0.421732
TCGA.A7.A0CE.01	27.5638	0.93595	-0.191667
TCGA.A7.A0CE.11	13.7352	0.954622	0.0579248
TCGA.A7.A0CG.01	12.4462	1.04502	-0.114542
TCGA.A7.A0CH.01	31.4906	0.961789	-0.383742
TCGA.A7.A0CH.11	-18.6687	1.04936	0.194281
TCGA.A7.A0CJ.01	25.5235	0.935263	-0.371895
TCGA.A7.A0D9.01	32.6688	0.938181	-0.333987
TCGA.A7.A0D9.11	-148.909	1.23937	0.6125
TCGA.A7.A0DA.01	27.8136	0.961971	-0.192974
TCGA.A7.A0DB.01	-9.48466	0.90536	-0.1375
TCGA.A7.A0DB.11	-164.44	1.28079	0.658987
TCGA.A7.A0DC.01	-14.8472	0.829711	-0.375735
TCGA.A7.A0DC.11	-14.5327	0.961932	0.201634
TCGA.A7.A13D.01	2.572	0.819109	-0.164788
TCGA.A7.A13E.01	5.51122	0.8641	-0.209314
TCGA.A7.A13E.11	-52.3945	1.10861	0.438317
TCGA.A7.A13F.01	29.7161	0.952994	-0.381127
TCGA.A7.A13F.11	-25.0972	1.08918	0.274265
TCGA.A7.A13G.01	-7.59456	0.899466	-0.348448
TCGA.A7.A13G.11	-230.306	1.50315	0.649346
TCGA.A7.A13H.01	35.6073	0.953926	-0.250572
TCGA.A7.A26E.01	-2.4237	0.898443	-0.246977
TCGA.A7.A26F.01	-19.4622	0.900637	-0.093219
TCGA.A7.A26G.01	-2.91116	1.0387	0.199101
TCGA.A7.A26H.01	29.0182	0.92262	-0.217075
TCGA.A7.A26I.01	-32.2597	0.962446	0.196977
TCGA.A7.A26J.01	-4.45369	0.816517	-0.217647
TCGA.A7.A2KD.01	24.1429	0.954589	-0.235621
TCGA.A7.A3IY.01	-12.2946	0.96086	-0.154003
TCGA.A7.A3IZ.01	1.72685	0.950606	-0.358252
TCGA.A7.A3J0.01	35.3564	0.908881	-0.469281
TCGA.A7.A3J1.01	29.0124	0.94876	-0.172222
TCGA.A7.A3RF.01	16.3553	0.962393	-0.409559
TCGA.A7.A425.01	28.6971	0.810929	-0.217892
TCGA.A7.A426.01	22.8584	0.92821	-0.174592
TCGA.A7.A4SA.01	12.423	0.908613	-0.163644
TCGA.A7.A4SB.01	14.5755	0.932084	-0.297712
TCGA.A7.A4SC.01	26.5853	0.949162	-0.23366
TCGA.A7.A4SD.01	20.5891	0.870575	-0.155065
TCGA.A7.A4SE.01	20.0603	0.918778	0.0955065
TCGA.A7.A4SF.01	47.6315	0.74444	-0.441422
TCGA.A7.A56D.01	-3.29885	1.04213	-0.184477
TCGA.A7.A5ZV.01	-27.3218	1.2113	-0.111356
TCGA.A7.A5ZW.01	21.8997	0.962338	-0.0923203
TCGA.A7.A5ZX.01	28.2665	0.96092	-0.157026
TCGA.A7.A6VV.01	20.393	0.919986	0.100245
TCGA.A7.A6VW.01	21.5543	0.949629	-0.312663
TCGA.A7.A6VX.01	39.8346	0.924581	-0.254412
TCGA.A7.A6VY.01	19.7074	0.950628	-0.0905229
TCGA.A8.A06N.01	33.2788	0.914678	-0.585294
TCGA.A8.A06O.01	22.3945	0.944621	-0.304657
TCGA.A8.A06P.01	31.1585	0.793841	-0.180637
TCGA.A8.A06Q.01	16.8719	0.872805	-0.565033
TCGA.A8.A06R.01	10.7753	1.03902	-0.127206
TCGA.A8.A06T.01	25.1354	0.878249	-0.354902
TCGA.A8.A06U.01	26.8178	0.895653	-0.350654
TCGA.A8.A06X.01	28.5184	0.953116	-0.324918
TCGA.A8.A06Y.01	29.8484	0.887384	-0.482108
TCGA.A8.A06Z.01	30.0278	0.851636	-0.535049
TCGA.A8.A075.01	35.0513	0.900628	-0.347304
TCGA.A8.A076.01	41.4263	0.927724	-0.336193
TCGA.A8.A079.01	18.4262	0.935386	-0.383252
TCGA.A8.A07B.01	9.64728	0.940418	-0.283333
TCGA.A8.A07C.01	-15.4831	0.962434	0.198039
TCGA.A8.A07E.01	20.7393	0.896867	0.0874183
TCGA.A8.A07F.01	43.2508	0.96136	-0.292974
TCGA.A8.A07G.01	23.2026	0.921347	-0.143219
TCGA.A8.A07I.01	30.2083	0.845487	-0.215033
TCGA.A8.A07J.01	17.5087	0.954199	0.101879
TCGA.A8.A07L.01	30.0948	0.958074	-0.305801
TCGA.A8.A07O.01	13.1523	0.870972	-0.222958
TCGA.A8.A07P.01	29.0502	0.90418	-0.344771
TCGA.A8.A07R.01	15.3902	0.923312	-0.24281
TCGA.A8.A07S.01	34.2314	0.957434	-0.364461
TCGA.A8.A07U.01	6.51165	0.905022	-0.0895425
TCGA.A8.A07W.01	38.8965	0.890235	-0.283252
TCGA.A8.A07Z.01	41.7577	0.818201	-0.404575
TCGA.A8.A081.01	36.1224	0.897144	-0.438807
TCGA.A8.A082.01	29.3081	0.693001	-0.357026
TCGA.A8.A083.01	35.4934	0.891918	-0.500245
TCGA.A8.A084.01	41.8362	0.920644	-0.40719
TCGA.A8.A085.01	22.0474	0.934453	-0.350572
TCGA.A8.A086.01	17.5976	0.962407	-0.163399
TCGA.A8.A08A.01	31.2653	0.926147	-0.34902
TCGA.A8.A08B.01	27.324	0.897526	-0.454739
TCGA.A8.A08C.01	22.0278	0.962339	-0.352696
TCGA.A8.A08F.01	17.649	0.892898	-0.17165
TCGA.A8.A08G.01	33.4999	0.942944	-0.38317
TCGA.A8.A08H.01	-42.9889	1.0674	0.386928
TCGA.A8.A08I.01	8.90611	0.888289	-0.210703
TCGA.A8.A08J.01	33.4038	0.88612	-0.328186
TCGA.A8.A08L.01	27.653	0.911128	-0.284967
TCGA.A8.A08O.01	40.5668	1.03816	-0.265686
TCGA.A8.A08P.01	28.7047	0.960504	-0.216585
TCGA.A8.A08R.01	13.4552	0.9532	0.131944
TCGA.A8.A08S.01	27.6517	0.957966	-0.365114
TCGA.A8.A08T.01	32.6195	0.901311	-0.347386
TCGA.A8.A08X.01	-19.1769	0.874502	-0.0656863
TCGA.A8.A08Z.01	21.0062	0.938556	0.123039
TCGA.A8.A090.01	36.0341	0.956272	-0.255065
TCGA.A8.A091.01	18.8817	0.946427	-0.327124
TCGA.A8.A092.01	40.1263	0.890045	-0.38799
TCGA.A8.A093.01	36.8764	0.945802	-0.327124
TCGA.A8.A094.01	30.5202	0.92466	-0.339216
TCGA.A8.A095.01	30.0471	0.87435	-0.284232
TCGA.A8.A096.01	24.2253	0.945959	-0.139134
TCGA.A8.A097.01	20.4538	0.934239	-0.170997
TCGA.A8.A099.01	44.4362	0.93447	-0.451062
TCGA.A8.A09A.01	32.4519	0.958759	-0.197304
TCGA.A8.A09B.01	30.7338	0.919299	-0.328758
TCGA.A8.A09C.01	30.5027	0.924228	-0.414788
TCGA.A8.A09D.01	9.90044	0.958955	-0.131046
TCGA.A8.A09E.01	37.4937	0.839278	-0.468219
TCGA.A8.A09G.01	30.2987	0.885204	-0.414216
TCGA.A8.A09I.01	32.1462	0.838796	-0.379984
TCGA.A8.A09K.01	27.1331	0.938012	-0.454902
TCGA.A8.A09M.01	23.7191	0.953185	-0.352124
TCGA.A8.A09N.01	47.1466	0.853247	-0.414706
TCGA.A8.A09Q.01	9.2024	0.919781	-0.188889
TCGA.A8.A09R.01	36.8289	0.907632	-0.248039
TCGA.A8.A09T.01	28.4312	0.920163	-0.257026
TCGA.A8.A09V.01	31.1331	0.930995	-0.25817
TCGA.A8.A09W.01	22.6631	0.957689	-0.319036
TCGA.A8.A09X.01	0.775869	1.03761	-0.184967
TCGA.A8.A09Z.01	28.8507	0.943385	-0.398775
TCGA.A8.A0A1.01	19.7513	1.05279	-0.142729
TCGA.A8.A0A2.01	28.4164	0.95139	-0.298203
TCGA.A8.A0A4.01	22.4453	0.9612	-0.160376
TCGA.A8.A0A6.01	20.0969	0.938545	-0.218791
TCGA.A8.A0A7.01	3.10299	0.957189	0.0585784
TCGA.A8.A0A9.01	33.2044	0.896824	-0.337745
TCGA.A8.A0AB.01	35.8221	0.907913	-0.370425
TCGA.A8.A0AD.01	19.316	0.951909	-0.250163
TCGA.AC.A23C.01	29.6563	0.912744	-0.299837
TCGA.AC.A23E.01	16.3146	0.958871	0.0970588
TCGA.AC.A23G.01	7.84341	1.03967	0.160621
TCGA.AC.A23H.01	49.4511	0.93993	-0.425408
TCGA.AC.A23H.11	-24.2565	1.03947	0.304739
TCGA.AC.A2B8.01	25.233	0.955971	-0.105229
TCGA.AC.A2BK.01	-25.815	1.05228	-0.124101
TCGA.AC.A2BM.01	16.1494	0.893919	-0.227206
TCGA.AC.A2FB.01	17.8113	0.962322	-0.131699
TCGA.AC.A2FB.11	-16.7185	1.04366	0.295098
TCGA.AC.A2FE.01	16.3857	0.941722	-0.15866
TCGA.AC.A2FF.01	-8.21746	1.09067	0.225654
TCGA.AC.A2FF.11	8.88749	0.934674	0.101307
TCGA.AC.A2FG.01	32.1582	0.92334	-0.22982
TCGA.AC.A2FK.01	29.353	0.958425	-0.179657
TCGA.AC.A2FM.01	23.8443	0.94751	-0.352859
TCGA.AC.A2FM.11	9.96472	0.954976	-0.158742
TCGA.AC.A2FO.01	23.5834	1.03795	-0.113644
TCGA.AC.A2QH.01	-252.149	1.2793	0.632271
TCGA.AC.A2QI.01	31.1781	0.962025	-0.237337
TCGA.AC.A2QJ.01	-102.745	1.16	0.326716
TCGA.AC.A3BB.01	16.4687	0.9545	-0.101062
TCGA.AC.A3EH.01	42.6178	0.937746	-0.34469
TCGA.AC.A3HN.01	12.8422	0.955804	0.0687908
TCGA.AC.A3OD.01	-39.2958	0.934974	-0.147222
TCGA.AC.A3QP.01	8.58193	0.962305	-0.159395
TCGA.AC.A3QQ.01	-18.6858	0.939902	-0.261438
TCGA.AC.A3TM.01	15.1546	0.953113	-0.287092
TCGA.AC.A3TN.01	22.5144	1.03802	-0.354248
TCGA.AC.A3W5.01	19.4659	0.94633	-0.136846
TCGA.AC.A3W6.01	9.28335	1.05867	-0.126144
TCGA.AC.A3W7.01	48.1381	0.956976	-0.297631
TCGA.AC.A3YI.01	15.7033	0.934844	0.0736928
TCGA.AC.A3YJ.01	17.1274	0.903948	-0.406291
TCGA.AC.A4ZE.01	22.8022	0.935918	-0.36348
TCGA.AC.A5EH.01	29.4464	0.916176	-0.22598
TCGA.AC.A5XS.01	25.6176	0.938772	-0.231291
TCGA.AC.A5XU.01	10.0838	0.939724	-0.202614
TCGA.AC.A62V.01	22.4177	0.951319	-0.303513
TCGA.AC.A62X.01	24.764	0.962428	-0.305719
TCGA.AC.A62Y.01	29.4251	0.953125	-0.25335
TCGA.AC.A6IV.01	-9.02437	0.946102	0.187255
TCGA.AC.A6IW.01	-2.3227	0.944448	-0.142974
TCGA.AC.A6IX.01	22.2162	0.962304	-0.173121
TCGA.AC.A6IX.06	21.3837	1.03821	-0.340931
TCGA.AC.A6NO.01	38.1613	0.941572	-0.390686
TCGA.AC.A7VB.01	38.3164	0.884895	-0.512092
TCGA.AC.A7VC.01	-176.011	1.30437	0.515114
TCGA.AC.A8OP.01	31.1181	0.919871	-0.289052
TCGA.AC.A8OQ.01	-11.6297	0.935087	0.186275
TCGA.AC.A8OR.01	38.6199	0.874174	-0.516258
TCGA.AC.A8OS.01	15.9461	0.962283	-0.120507
TCGA.AN.A03X.01	1.02669	0.950141	0.0706699
TCGA.AN.A03Y.01	-8.71736	0.956949	-0.280147
TCGA.AN.A041.01	7.42227	0.884272	-0.238317
TCGA.AN.A046.01	11.3684	0.949147	-0.199918
TCGA.AN.A049.01	24.5486	0.962404	-0.269853
TCGA.AN.A04A.01	12.6843	0.959074	-0.198856
TCGA.AN.A04C.01	21.4743	0.922191	-0.432271
TCGA.AN.A04D.01	17.8464	0.954186	-0.352288
TCGA.AN.A0AJ.01	15.7018	0.95567	-0.225654
TCGA.AN.A0AK.01	29.8717	0.945957	-0.509886
TCGA.AN.A0AL.01	18.6985	0.952125	-0.163562
TCGA.AN.A0AM.01	17.7543	0.884824	-0.248529
TCGA.AN.A0AR.01	-0.869821	0.901043	-0.23031
TCGA.AN.A0AS.01	18.3603	0.960632	-0.193873
TCGA.AN.A0AT.01	10.2009	0.9584	-0.209641
TCGA.AN.A0FD.01	15.0367	0.961641	-0.18652
TCGA.AN.A0FF.01	33.3181	0.914086	-0.285376
TCGA.AN.A0FJ.01	-21.786	0.962432	-0.11299
TCGA.AN.A0FK.01	29.3083	0.953837	-0.446242
TCGA.AN.A0FL.01	21.3655	0.93797	-0.364052
TCGA.AN.A0FN.01	-25.3586	1.06204	0.289216
TCGA.AN.A0FS.01	18.6585	0.959769	-0.12402
TCGA.AN.A0FT.01	7.86103	0.962071	-0.283333
TCGA.AN.A0FV.01	22.6814	0.885137	-0.260703
TCGA.AN.A0FW.01	22.8451	0.958575	-0.319526
TCGA.AN.A0FX.01	11.3556	1.0391	0.0960784
TCGA.AN.A0FY.01	21.435	0.786568	-0.239379
TCGA.AN.A0FZ.01	26.442	0.876389	-0.41152
TCGA.AN.A0G0.01	30.6415	0.891148	-0.25915
TCGA.AN.A0XL.01	24.6725	0.962355	0.0886438
TCGA.AN.A0XN.01	-1.2524	1.0455	0.182271
TCGA.AN.A0XO.01	43.3533	0.948665	-0.331291
TCGA.AN.A0XP.01	38.9047	0.943373	-0.388072
TCGA.AN.A0XR.01	41.8293	0.961474	-0.422222
TCGA.AN.A0XS.01	15.4128	1.03756	-0.12982
TCGA.AN.A0XT.01	13.298	0.959739	-0.315441
TCGA.AN.A0XU.01	17.9546	1.03755	-0.134886
TCGA.AN.A0XV.01	27.975	0.931348	-0.203513
TCGA.AN.A0XW.01	15.6334	1.05128	-0.0743464
TCGA.AO.A03L.01	32.137	0.913882	-0.321242
TCGA.AO.A03M.01	25.734	0.957378	-0.210866
TCGA.AO.A03N.01	-1.25709	1.12727	-0.28799
TCGA.AO.A03O.01	24.5002	0.934507	-0.275245
TCGA.AO.A03P.01	-17.722	0.953322	-0.298284
TCGA.AO.A03R.01	-2.44594	1.06241	-0.225
TCGA.AO.A03T.01	1.52955	1.05536	-0.338317
TCGA.AO.A03U.01	19.3555	0.939477	-0.129003
TCGA.AO.A03V.01	37.4266	0.959836	-0.366176
TCGA.AO.A0J2.01	28.4965	0.807105	-0.39281
TCGA.AO.A0J3.01	1.75699	0.945095	-0.426062
TCGA.AO.A0J4.01	25.8186	0.930263	-0.121324
TCGA.AO.A0J5.01	27.8605	0.906268	-0.175735
TCGA.AO.A0J6.01	21.1535	0.881819	-0.297222
TCGA.AO.A0J7.01	23.0775	0.935116	-0.41152
TCGA.AO.A0J8.01	30.363	0.947795	-0.277941
TCGA.AO.A0J9.01	-29.5406	1.07231	0.101225
TCGA.AO.A0JA.01	38.3827	0.929665	-0.260784
TCGA.AO.A0JB.01	-33.3133	1.04718	-0.231536
TCGA.AO.A0JC.01	-57.7766	1.0726	0.243627
TCGA.AO.A0JD.01	27.1683	0.945915	-0.384395
TCGA.AO.A0JE.01	15.2661	0.959911	-0.100572
TCGA.AO.A0JF.01	19.2617	1.03859	0.0799837
TCGA.AO.A0JG.01	26.1501	0.930033	-0.185049
TCGA.AO.A0JI.01	21.6716	0.933525	-0.383742
TCGA.AO.A0JJ.01	14.8145	0.962269	-0.0811275
TCGA.AO.A0JL.01	-11.9236	0.962255	-0.140359
TCGA.AO.A0JM.01	23.1438	1.0386	-0.232353
TCGA.AO.A124.01	23.5987	0.904699	-0.241748
TCGA.AO.A125.01	30.2982	0.960109	-0.562337
TCGA.AO.A126.01	1.94415	1.0591	-0.149183
TCGA.AO.A128.01	-14.9191	0.961852	0.0764706
TCGA.AO.A129.01	9.68145	1.0459	-0.136275
TCGA.AO.A12A.01	30.1253	0.937071	-0.202042
TCGA.AO.A12B.01	18.9213	0.910441	-0.436601
TCGA.AO.A12C.01	25.0271	1.03893	-0.159886
TCGA.AO.A12D.01	17.8485	0.88089	-0.215278
TCGA.AO.A12E.01	32.9379	0.85544	-0.250654
TCGA.AO.A12F.01	-7.82159	1.06737	0.173529
TCGA.AO.A12G.01	-4.77234	1.06304	-0.197958
TCGA.AO.A12H.01	16.2633	0.940304	-0.363562
TCGA.AO.A1KO.01	1.92863	0.953762	-0.152288
TCGA.AO.A1KP.01	18.9824	0.9499	-0.380556
TCGA.AO.A1KQ.01	16.0606	0.958523	-0.309967
TCGA.AO.A1KR.01	-8.14375	1.14081	-0.274101
TCGA.AO.A1KS.01	10.0256	0.962452	-0.302042
TCGA.AO.A1KT.01	23.7415	0.891012	-0.22982
TCGA.AQ.A04H.01	32.0554	0.889046	-0.331454
TCGA.AQ.A04J.01	2.97335	0.938095	0.143056
TCGA.AQ.A04L.01	13.9374	0.922005	-0.298121
TCGA.AQ.A0Y5.01	21.5283	0.910901	-0.161356
TCGA.AQ.A1H2.01	33.4532	0.921916	-0.402451
TCGA.AQ.A1H3.01	27.9175	0.957985	-0.187092
TCGA.AQ.A54N.01	-3.50479	1.03863	-0.285376
TCGA.AQ.A54O.01	16.0144	1.04486	-0.350082
TCGA.AQ.A7U7.01	2.8992	0.951474	0.145507
TCGA.AR.A0TP.01	10.4688	0.95526	-0.140278
TCGA.AR.A0TQ.01	24.8991	0.935106	-0.33031
TCGA.AR.A0TR.01	38.5411	0.861434	-0.540359
TCGA.AR.A0TS.01	19.9963	0.930772	0.155637
TCGA.AR.A0TT.01	-3.29743	0.941196	0.092402
TCGA.AR.A0TU.01	-7.36011	1.0824	-0.184559
TCGA.AR.A0TV.01	9.3864	0.920729	-0.315931
TCGA.AR.A0TW.01	30.3137	0.956866	-0.367239
TCGA.AR.A0TX.01	25.3226	0.915031	-0.16683
TCGA.AR.A0TY.01	15.5927	0.758566	-0.490114
TCGA.AR.A0TZ.01	45.0524	0.884555	-0.343709
TCGA.AR.A0U0.01	20.2756	0.929752	-0.213807
TCGA.AR.A0U2.01	26.2775	0.812651	-0.408824
TCGA.AR.A0U3.01	39.6564	0.900767	-0.47884
TCGA.AR.A0U4.01	0.572897	0.935258	0.138317
TCGA.AR.A1AH.01	1.84938	0.961894	-0.139788
TCGA.AR.A1AI.01	13.8088	0.929486	-0.176552
TCGA.AR.A1AJ.01	2.75747	0.948638	0.192974
TCGA.AR.A1AK.01	22.8249	0.91284	-0.138154
TCGA.AR.A1AL.01	25.5746	0.949714	0.090768
TCGA.AR.A1AM.01	36.3146	0.941791	-0.257026
TCGA.AR.A1AN.01	13.82	0.958619	-0.166258
TCGA.AR.A1AO.01	-5.97095	0.943803	0.198856
TCGA.AR.A1AP.01	40.3676	0.952983	-0.277288
TCGA.AR.A1AQ.01	-12.1328	1.05766	0.114706
TCGA.AR.A1AR.01	-2.93917	0.941224	0.24183
TCGA.AR.A1AS.01	37.0756	0.93293	-0.390605
TCGA.AR.A1AT.01	29.4475	0.961623	-0.283742
TCGA.AR.A1AU.01	26.3641	0.941213	-0.187582
TCGA.AR.A1AV.01	41.3308	0.883538	-0.376225
TCGA.AR.A1AW.01	-27.1789	0.961401	0.190441
TCGA.AR.A1AX.01	26.5883	0.92238	-0.101797
TCGA.AR.A1AY.01	14.5882	0.946465	-0.110376
TCGA.AR.A24H.01	21.1375	0.949296	-0.378513
TCGA.AR.A24K.01	26.4694	0.945263	-0.383742
TCGA.AR.A24L.01	22.5877	0.96017	-0.153513
TCGA.AR.A24M.01	39.2847	0.932256	-0.268219
TCGA.AR.A24N.01	34.3588	0.950668	-0.294526
TCGA.AR.A24O.01	11.9582	1.04932	0.115278
TCGA.AR.A24P.01	31.0281	0.950292	-0.234559
TCGA.AR.A24Q.01	-8.55608	1.04243	0.195915
TCGA.AR.A24R.01	31.8403	0.877575	-0.310621
TCGA.AR.A24S.01	12.7908	0.94973	0.0810458
TCGA.AR.A24T.01	18.0381	0.94752	0.0906046
TCGA.AR.A24U.01	15.3728	0.961917	-0.126389
TCGA.AR.A24V.01	4.62768	0.960228	0.0821895
TCGA.AR.A24W.01	27.0964	0.931124	-0.124918
TCGA.AR.A24X.01	23.3098	0.946345	-0.252369
TCGA.AR.A24Z.01	32.7683	0.938489	-0.385866
TCGA.AR.A250.01	21.3708	0.898774	-0.201961
TCGA.AR.A251.01	17.5589	0.950544	-0.120915
TCGA.AR.A252.01	-0.743827	0.932829	0.0912582
TCGA.AR.A254.01	16.669	0.937375	-0.177369
TCGA.AR.A255.01	31.459	0.943289	-0.149673
TCGA.AR.A256.01	25.1765	0.94989	-0.237337
TCGA.AR.A2LE.01	16.9782	1.03764	-0.397141
TCGA.AR.A2LH.01	35.263	0.923723	-0.235212
TCGA.AR.A2LJ.01	-1.76147	1.03777	-0.107516
TCGA.AR.A2LK.01	21.641	0.917626	-0.251797
TCGA.AR.A2LL.01	28.8984	0.958921	-0.323938
TCGA.AR.A2LM.01	30.7051	0.923135	0.124918
TCGA.AR.A2LN.01	23.3199	0.93989	0.116422
TCGA.AR.A2LO.01	21.9683	0.908204	-0.137745
TCGA.AR.A2LQ.01	10.9331	1.03766	0.145016
TCGA.AR.A2LR.01	-31.496	1.17658	0.266503
TCGA.AR.A5QM.01	25.8177	0.962335	-0.241993
TCGA.AR.A5QN.01	25.4265	0.962443	-0.256454
TCGA.AR.A5QP.01	26.8808	1.03765	-0.207843
TCGA.AR.A5QQ.01	-16.1826	1.03921	0.106536
TCGA.B6.A0I1.01	23.8444	0.723871	-0.382108
TCGA.B6.A0I2.01	-6.7405	0.95944	-0.162663
TCGA.B6.A0I5.01	15.0836	0.961651	-0.330801
TCGA.B6.A0I6.01	11.5682	0.958102	0.0911765
TCGA.B6.A0I8.01	54.7037	0.848972	-0.453676
TCGA.B6.A0I9.01	29.4083	0.936881	-0.413154
TCGA.B6.A0IA.01	17.6616	0.955773	-0.498039
TCGA.B6.A0IB.01	34.189	0.864	-0.491176
TCGA.B6.A0IC.01	39.333	0.939609	-0.567075
TCGA.B6.A0IE.01	19.3875	0.960832	-0.337337
TCGA.B6.A0IG.01	36.0042	0.95557	-0.484722
TCGA.B6.A0IH.01	25.0009	0.961801	0.106781
TCGA.B6.A0IJ.01	-4.01149	0.91375	-0.132516
TCGA.B6.A0IK.01	43.8128	0.902535	-0.438235
TCGA.B6.A0IM.01	27.7322	0.957999	-0.268301
TCGA.B6.A0IN.01	-14.3195	1.04238	-0.168709
TCGA.B6.A0IO.01	32.6154	0.958245	-0.404003
TCGA.B6.A0IP.01	31.5874	0.948992	-0.345752
TCGA.B6.A0IQ.01	-21.3571	1.03893	-0.12933
TCGA.B6.A0RE.01	27.3806	0.959057	-0.183905
TCGA.B6.A0RG.01	40.1942	0.948492	-0.409886
TCGA.B6.A0RH.01	21.0395	0.958051	-0.192402
TCGA.B6.A0RI.01	37.9009	0.902359	-0.270915
TCGA.B6.A0RL.01	30.528	0.908052	-0.618382
TCGA.B6.A0RM.01	18.0596	0.951964	-0.369363
TCGA.B6.A0RN.01	26.224	0.936402	-0.246977
TCGA.B6.A0RO.01	46.7113	0.921281	-0.471405
TCGA.B6.A0RP.01	33.3571	1.05625	-0.233578
TCGA.B6.A0RQ.01	29.5377	0.950934	-0.277369
TCGA.B6.A0RS.01	22.0879	0.93132	-0.252206
TCGA.B6.A0RT.01	-14.2901	0.959766	0.193546
TCGA.B6.A0RU.01	-0.564679	1.03926	0.108415
TCGA.B6.A0RV.01	28.2531	0.936649	-0.309395
TCGA.B6.A0WS.01	34.6354	0.925786	-0.258578
TCGA.B6.A0WT.01	27.9287	0.95864	-0.276307
TCGA.B6.A0WV.01	48.2495	0.940716	-0.422794
TCGA.B6.A0WW.01	40.2135	0.854907	-0.345752
TCGA.B6.A0WX.01	19.2835	0.904717	-0.102696
TCGA.B6.A0WY.01	33.5229	0.951309	-0.213644
TCGA.B6.A0WZ.01	36.9097	1.03914	-0.406699
TCGA.B6.A0X0.01	32.9792	0.923735	-0.474592
TCGA.B6.A0X1.01	23.4477	0.940072	-0.236438
TCGA.B6.A0X4.01	29.073	0.942531	-0.530637
TCGA.B6.A0X5.01	31.6931	0.911473	-0.51781
TCGA.B6.A0X7.01	17.0802	1.04051	-0.181699
TCGA.B6.A1KC.01	-15.7545	0.952717	-0.270752
TCGA.B6.A1KF.01	24.2456	0.893784	-0.25866
TCGA.B6.A1KI.01	15.415	0.929691	-0.278023
TCGA.B6.A1KN.01	38.2724	0.898286	-0.389052
TCGA.B6.A2IU.01	41.7809	0.960985	-0.379493
TCGA.B6.A3ZX.01	-16.1541	1.04125	0.119444
TCGA.B6.A400.01	6.11458	0.956537	0.103023
TCGA.B6.A401.01	30.963	0.845047	-0.295507
TCGA.B6.A402.01	22.7015	0.922374	-0.329167
TCGA.B6.A408.01	20.4933	0.949535	-0.220261
TCGA.B6.A409.01	26.6768	0.926106	-0.283905
TCGA.B6.A40B.01	33.9665	0.952743	-0.324346
TCGA.B6.A40C.01	17.4042	0.907288	-0.205147
TCGA.BH.A0AU.01	32.3796	0.92244	-0.189297
TCGA.BH.A0AU.11	19.086	0.904364	-0.184967
TCGA.BH.A0AV.01	5.63682	0.946608	0.154657
TCGA.BH.A0AW.01	2.0835	0.955752	-0.157843
TCGA.BH.A0AY.11	-8.88523	1.0388	0.174428
TCGA.BH.A0AZ.01	6.1381	1.03939	0.103676
TCGA.BH.A0AZ.11	20.5207	0.941691	0.090768
TCGA.BH.A0B0.01	23.0417	1.03813	-0.135294
TCGA.BH.A0B1.01	36.4738	0.913713	-0.213317
TCGA.BH.A0B2.01	18.2266	0.961922	0.0715686
TCGA.BH.A0B3.01	18.8881	0.962374	-0.110621
TCGA.BH.A0B3.11	13.2776	0.941069	0.0859477
TCGA.BH.A0B4.01	11.4429	0.959983	-0.198856
TCGA.BH.A0B5.01	36.7393	0.940311	-0.22598
TCGA.BH.A0B5.11	-264.878	1.44968	0.653186
TCGA.BH.A0B6.01	24.8983	0.931532	-0.161275
TCGA.BH.A0B7.01	16.9978	0.931584	-0.116912
TCGA.BH.A0B7.11	20.9587	0.939286	-0.156618
TCGA.BH.A0B8.01	9.72868	0.92361	-0.28219
TCGA.BH.A0B8.11	-139.311	1.37466	0.569281
TCGA.BH.A0B9.01	-4.51631	0.830789	-0.161356
TCGA.BH.A0BA.01	34.3211	0.920578	-0.315278
TCGA.BH.A0BA.11	1.73398	1.03902	0.129984
TCGA.BH.A0BC.01	22.26	0.946192	-0.158987
TCGA.BH.A0BC.11	-1.24131	1.03757	0.127369
TCGA.BH.A0BD.01	24.7824	0.937965	-0.175817
TCGA.BH.A0BF.01	2.59906	0.960038	0.105474
TCGA.BH.A0BG.01	21.8911	0.953896	-0.134886
TCGA.BH.A0BJ.01	32.5088	0.884002	-0.178595
TCGA.BH.A0BJ.11	17.6095	0.954528	0.0754902
TCGA.BH.A0BL.01	6.91038	0.953289	0.234804
TCGA.BH.A0BM.01	18.0997	1.04431	-0.199346
TCGA.BH.A0BM.11	14.0708	1.0376	-0.166503
TCGA.BH.A0BO.01	23.2332	1.03828	0.0747549
TCGA.BH.A0BP.01	31.3091	0.952365	-0.135212
TCGA.BH.A0BQ.01	24.5346	1.03868	-0.183333
TCGA.BH.A0BQ.11	13.9187	0.962452	0.0792484
TCGA.BH.A0BR.01	39.2605	0.951915	-0.147467
TCGA.BH.A0BS.01	50.1501	0.917842	-0.474101
TCGA.BH.A0BS.11	13.4566	0.937931	-0.202941
TCGA.BH.A0BT.01	27.5203	0.940227	-0.264542
TCGA.BH.A0BT.11	25.7382	1.03759	-0.22165
TCGA.BH.A0BV.01	25.2164	0.93089	-0.251797
TCGA.BH.A0BV.11	21.9237	0.913314	-0.0901144
TCGA.BH.A0BW.01	42.5736	0.904485	-0.155065
TCGA.BH.A0BW.11	-4.47887	0.958078	0.238644
TCGA.BH.A0BZ.01	31.8113	0.86333	-0.185458
TCGA.BH.A0BZ.11	-23.6823	0.961036	0.245915
TCGA.BH.A0C0.01	29.8331	0.921996	-0.248693
TCGA.BH.A0C0.11	19.0184	0.960639	-0.109967
TCGA.BH.A0C1.01	34.371	0.955201	-0.252696
TCGA.BH.A0C3.01	2.49437	0.962358	0.157516
TCGA.BH.A0C3.11	7.26725	1.03774	-0.0887255
TCGA.BH.A0C7.01	34.9016	0.921969	-0.345261
TCGA.BH.A0DD.01	31.963	0.941409	-0.353268
TCGA.BH.A0DD.11	-159.11	1.36331	0.639788
TCGA.BH.A0DE.01	14.6621	0.955656	-0.146487
TCGA.BH.A0DG.01	29.7392	0.947578	-0.158252
TCGA.BH.A0DG.11	13.9403	0.962324	-0.0828431
TCGA.BH.A0DH.01	32.5448	1.03901	-0.415278
TCGA.BH.A0DH.11	-18.1073	1.04135	0.10335
TCGA.BH.A0DI.01	15.4871	0.936236	0.119281
TCGA.BH.A0DK.01	6.65067	0.960435	-0.116258
TCGA.BH.A0DK.11	34.5879	0.91329	-0.246895
TCGA.BH.A0DL.01	33.8196	0.948655	-0.29518
TCGA.BH.A0DL.11	-2.84683	0.957397	0.236356
TCGA.BH.A0DO.01	41.2051	0.939891	-0.306209
TCGA.BH.A0DO.11	9.51244	0.958916	-0.0789216
TCGA.BH.A0DP.01	24.5611	1.03755	-0.176389
TCGA.BH.A0DP.11	23.6487	0.915948	-0.16299
TCGA.BH.A0DQ.01	20.1465	0.861986	-0.0647059
TCGA.BH.A0DQ.11	21.214	0.935037	-0.101716
TCGA.BH.A0DS.01	22.1426	1.03755	-0.246405
TCGA.BH.A0DT.01	33.651	0.92528	-0.232353
TCGA.BH.A0DT.11	22.1929	0.919019	-0.136275
TCGA.BH.A0DV.01	12.8961	1.05382	0.160049
TCGA.BH.A0DV.11	20.2732	0.960427	-0.131454
TCGA.BH.A0DX.01	25.1101	0.95001	-0.15768
TCGA.BH.A0DZ.01	17.3013	0.956104	-0.174837
TCGA.BH.A0DZ.11	26.9879	0.929049	-0.293954
TCGA.BH.A0E0.01	7.67242	1.03821	-0.319608
TCGA.BH.A0E0.11	11.4281	1.04076	-0.212663
TCGA.BH.A0E1.01	31.1998	0.960077	-0.316503
TCGA.BH.A0E1.11	12.5649	0.948577	-0.207843
TCGA.BH.A0E2.01	23.0571	0.946671	-0.247958
TCGA.BH.A0E6.01	3.63883	0.96243	-0.128922
TCGA.BH.A0E7.01	42.5825	0.911983	-0.401961
TCGA.BH.A0E9.01	32.42	0.94722	-0.217484
TCGA.BH.A0EA.01	21.418	1.03859	-0.138317
TCGA.BH.A0EB.01	13.194	0.941755	-0.191422
TCGA.BH.A0EE.01	33.7151	0.916661	-0.598039
TCGA.BH.A0EI.01	16.9638	0.954808	-0.139951
TCGA.BH.A0GY.01	36.2924	0.884491	-0.253922
TCGA.BH.A0GZ.01	18.9903	0.9619	-0.271487
TCGA.BH.A0H0.01	19.3736	0.922146	-0.477369
TCGA.BH.A0H3.01	21.7683	0.903731	0.108415
TCGA.BH.A0H5.01	-1.7708	1.05839	0.074183
TCGA.BH.A0H5.11	19.6127	0.941868	-0.143627
TCGA.BH.A0H6.01	36.412	0.961184	-0.243546
TCGA.BH.A0H7.01	35.7206	0.857679	-0.220752
TCGA.BH.A0H7.11	18.5401	0.95182	-0.197631
TCGA.BH.A0H9.01	44.1774	0.949228	-0.383824
TCGA.BH.A0H9.11	-232.598	1.61618	0.590114
TCGA.BH.A0HA.01	15.9786	1.04399	-0.0785948
TCGA.BH.A0HA.11	10.7854	0.948016	-0.166258
TCGA.BH.A0HB.01	21.1019	1.05534	-0.293382
TCGA.BH.A0HF.01	20.898	0.958603	-0.196078
TCGA.BH.A0HI.01	32.5863	0.962146	-0.326552
TCGA.BH.A0HK.01	0.364098	0.958991	-0.24951
TCGA.BH.A0HK.11	12.3625	0.962436	0.140196
TCGA.BH.A0HL.01	22.2814	0.941319	-0.419608
TCGA.BH.A0HN.01	29.6102	0.919629	-0.483742
TCGA.BH.A0HO.01	22.1942	0.938407	-0.310539
TCGA.BH.A0HP.01	21.6952	0.962297	-0.207353
TCGA.BH.A0HQ.01	45.2007	0.901058	-0.284232
TCGA.BH.A0HU.01	31.8778	0.961723	-0.404575
TCGA.BH.A0HW.01	22.5547	0.926866	-0.503513
TCGA.BH.A0HX.01	27.3261	0.923749	-0.251716
TCGA.BH.A0HY.01	34.0776	0.950771	-0.33031
TCGA.BH.A0RX.01	-9.60593	0.961867	0.161029
TCGA.BH.A0W3.01	36.0382	0.912335	-0.472958
TCGA.BH.A0W4.01	35.7053	0.962393	-0.222794
TCGA.BH.A0W5.01	17.1379	0.949807	-0.092402
TCGA.BH.A0W7.01	22.3042	1.03872	-0.126797
TCGA.BH.A0WA.01	26.3377	0.959986	-0.0857026
TCGA.BH.A18F.01	28.3147	1.03755	-0.141748
TCGA.BH.A18G.01	11.6219	0.958482	-0.254412
TCGA.BH.A18H.01	18.4477	0.951305	-0.246324
TCGA.BH.A18I.01	23.1713	0.941845	0.059232
TCGA.BH.A18J.01	34.7152	0.956424	-0.270915
TCGA.BH.A18J.11	6.52398	1.0665	0.089951
TCGA.BH.A18K.01	31.0771	0.902999	-0.257026
TCGA.BH.A18K.11	4.51424	0.945695	0.0838235
TCGA.BH.A18L.01	29.3683	0.914706	-0.52116
TCGA.BH.A18L.11	-7.12445	1.04277	0.202696
TCGA.BH.A18M.01	26.8318	0.95834	-0.109069
TCGA.BH.A18M.11	-5.18699	0.960474	0.248611
TCGA.BH.A18N.01	22.8569	0.875674	-0.353186
TCGA.BH.A18N.11	2.3557	0.960226	0.14134
TCGA.BH.A18P.01	38.1823	1.03866	-0.387418
TCGA.BH.A18P.11	-37.9561	1.0737	0.201062
TCGA.BH.A18Q.01	30.4829	0.880104	-0.19134
TCGA.BH.A18Q.11	7.64964	0.960012	0.0990196
TCGA.BH.A18R.01	29.8153	0.927953	-0.39183
TCGA.BH.A18R.11	-14.3556	0.95744	0.15719
TCGA.BH.A18S.01	34.8464	0.961158	-0.494935
TCGA.BH.A18S.11	1.43125	1.04065	0.102696
TCGA.BH.A18T.01	16.448	0.914485	-0.216176
TCGA.BH.A18U.01	17.382	0.957799	-0.204739
TCGA.BH.A18U.11	17.8354	0.94109	0.0992647
TCGA.BH.A18V.01	21.2644	0.749812	-0.125327
TCGA.BH.A18V.06	7.66642	0.865454	-0.11348
TCGA.BH.A18V.11	-2.12521	0.945358	0.0607026
TCGA.BH.A1EN.01	41.6735	0.791651	-0.481454
TCGA.BH.A1EN.11	-44.951	1.07861	0.354984
TCGA.BH.A1EO.01	19.2615	1.04021	0.130801
TCGA.BH.A1EO.11	-219.047	1.40792	0.693709
TCGA.BH.A1ES.01	33.6623	0.961945	-0.292892
TCGA.BH.A1ES.06	25.5311	0.953739	-0.431373
TCGA.BH.A1ET.01	25.9618	0.952438	-0.263971
TCGA.BH.A1ET.11	-7.35888	0.962422	0.202206
TCGA.BH.A1EU.01	3.00085	0.95315	0.183333
TCGA.BH.A1EU.11	1.04269	1.03901	0.151879
TCGA.BH.A1EV.01	32.5433	0.958745	-0.320098
TCGA.BH.A1EV.11	-0.359844	0.96221	0.220833
TCGA.BH.A1EW.01	36.3656	0.849037	-0.207026
TCGA.BH.A1EW.11	22.1143	0.877738	-0.0990196
TCGA.BH.A1EX.01	32.5561	0.847825	-0.259722
TCGA.BH.A1EY.01	31.7188	0.958311	-0.179575
TCGA.BH.A1F0.01	7.14053	0.921009	0.245098
TCGA.BH.A1F0.11	-13.481	1.04448	0.19085
TCGA.BH.A1F2.01	21.1941	1.03955	-0.169444
TCGA.BH.A1F2.11	-40.5078	1.04165	0.301062
TCGA.BH.A1F5.01	34.0429	0.946287	-0.369853
TCGA.BH.A1F6.01	25.1722	0.946301	-0.191503
TCGA.BH.A1F6.11	-34.4116	1.04366	0.367239
TCGA.BH.A1F8.01	29.4436	1.03756	-0.345752
TCGA.BH.A1F8.11	-5.30487	1.04357	0.186683
TCGA.BH.A1FB.01	21.3887	0.957007	0.121569
TCGA.BH.A1FB.11	14.5821	0.962281	-0.0764706
TCGA.BH.A1FC.01	-9.29765	0.936411	-0.153595
TCGA.BH.A1FC.11	-6.88638	0.961741	0.177614
TCGA.BH.A1FD.01	22.636	0.89867	-0.273693
TCGA.BH.A1FD.11	-26.5666	1.03837	0.209559
TCGA.BH.A1FE.01	22.0706	0.961004	0.128023
TCGA.BH.A1FE.06	-159.59	1.47689	0.544608
TCGA.BH.A1FE.11	-4.11504	0.960716	0.117892
TCGA.BH.A1FG.01	26.3395	0.957724	-0.417402
TCGA.BH.A1FG.11	-28.038	1.09999	0.181373
TCGA.BH.A1FH.01	11.3429	0.961399	0.137745
TCGA.BH.A1FH.11	-8.64066	1.03937	0.276471
TCGA.BH.A1FJ.01	49.5313	0.957332	-0.477206
TCGA.BH.A1FJ.11	-12.1713	1.04289	0.265686
TCGA.BH.A1FL.01	34.3585	0.931992	-0.357598
TCGA.BH.A1FM.01	9.11552	1.03948	-0.152778
TCGA.BH.A1FM.11	-8.8566	0.952576	0.152288
TCGA.BH.A1FN.01	25.9738	0.962249	-0.185294
TCGA.BH.A1FN.11	-21.9922	1.04907	0.329984
TCGA.BH.A1FR.01	21.1528	0.955284	-0.289297
TCGA.BH.A1FR.11	0.969301	1.03765	0.195833
TCGA.BH.A1FU.01	17.0014	0.920128	0.089134
TCGA.BH.A1FU.11	10.8049	0.961806	0.108415
TCGA.BH.A201.01	27.9981	0.962214	-0.17884
TCGA.BH.A202.01	12.9612	0.914772	-0.257108
TCGA.BH.A203.01	16.2554	1.03823	-0.232598
TCGA.BH.A203.11	-14.9721	1.06201	0.123039
TCGA.BH.A204.01	1.86392	0.945764	-0.298938
TCGA.BH.A204.11	-99.7151	1.21547	0.499183
TCGA.BH.A208.01	-5.3012	0.961865	0.213889
TCGA.BH.A208.11	10.2909	0.885749	-0.0902778
TCGA.BH.A209.01	-4.41062	1.03767	-0.151961
TCGA.BH.A209.11	-16.1238	1.04243	0.276389
TCGA.BH.A28O.01	13.5661	0.957852	-0.0810458
TCGA.BH.A28Q.01	25.2459	0.884132	-0.271405
TCGA.BH.A2L8.01	6.76339	0.961576	-0.0839052
TCGA.BH.A42T.01	16.4135	0.959112	-0.293954
TCGA.BH.A42U.01	4.36786	0.958877	-0.124918
TCGA.BH.A42V.01	15.5293	0.959569	-0.148448
TCGA.BH.A5IZ.01	37.1823	0.874756	-0.279657
TCGA.BH.A5J0.01	18.0174	0.957437	-0.194608
TCGA.BH.A6R8.01	41.2202	0.754289	-0.332435
TCGA.BH.A6R9.01	-101.356	1.13552	0.58366
TCGA.BH.A8FY.01	27.6931	0.942405	-0.493301
TCGA.BH.A8FZ.01	20.2017	0.959896	-0.0989379
TCGA.BH.A8G0.01	14.8971	0.911292	0.0923203
TCGA.BH.AB28.01	31.1785	0.835789	-0.289052
TCGA.C8.A12K.01	-1.36745	0.952072	0.0955882
TCGA.C8.A12L.01	44.2444	0.775791	-0.372958
TCGA.C8.A12M.01	-2.64953	0.958439	-0.335866
TCGA.C8.A12N.01	19.5217	0.961889	-0.184314
TCGA.C8.A12O.01	24.0953	0.945778	-0.169363
TCGA.C8.A12P.01	29.6685	0.921978	-0.256373
TCGA.C8.A12Q.01	39.0247	0.846853	-0.26732
TCGA.C8.A12T.01	11.8654	1.04163	-0.16201
TCGA.C8.A12U.01	16.0941	0.949309	-0.408987
TCGA.C8.A12V.01	-5.34955	1.03854	0.150735
TCGA.C8.A12W.01	21.2691	0.837442	-0.178105
TCGA.C8.A12X.01	-18.145	0.922498	-0.352778
TCGA.C8.A12Y.01	27.1795	0.962195	-0.290686
TCGA.C8.A12Z.01	38.7324	0.816559	-0.429085
TCGA.C8.A130.01	11.3452	1.03761	-0.201144
TCGA.C8.A131.01	26.6688	0.88741	-0.263971
TCGA.C8.A132.01	23.8329	0.962234	-0.137255
TCGA.C8.A133.01	11.1553	0.930072	-0.545261
TCGA.C8.A134.01	15.2555	0.945818	-0.116176
TCGA.C8.A135.01	13.3578	0.94317	-0.175
TCGA.C8.A137.01	36.0191	0.961914	-0.389052
TCGA.C8.A138.01	14.0765	0.927312	-0.190196
TCGA.C8.A1HE.01	37.2341	0.937803	-0.466585
TCGA.C8.A1HG.01	-17.7815	1.05079	-0.142157
TCGA.C8.A1HI.01	30.903	0.937466	-0.329248
TCGA.C8.A1HJ.01	-22.6282	1.03755	-0.133824
TCGA.C8.A1HK.01	29.2328	0.939407	-0.446242
TCGA.C8.A1HL.01	17.2029	1.03771	-0.343137
TCGA.C8.A1HM.01	24.9008	0.894935	-0.331454
TCGA.C8.A1HN.01	23.3339	0.943265	-0.332925
TCGA.C8.A1HO.01	18.3184	0.951307	-0.442565
TCGA.C8.A26V.01	47.5011	0.915719	-0.336601
TCGA.C8.A26W.01	28.8557	0.9559	-0.250654
TCGA.C8.A26X.01	-16.7905	0.956285	-0.119853
TCGA.C8.A26Y.01	49.6653	0.905379	-0.475572
TCGA.C8.A26Z.01	38.9762	0.927267	-0.42116
TCGA.C8.A273.01	46.1778	0.880155	-0.311029
TCGA.C8.A274.01	44.376	0.900168	-0.476716
TCGA.C8.A275.01	31.275	0.913232	-0.408824
TCGA.C8.A278.01	-1.07783	0.958998	-0.135376
TCGA.C8.A27A.01	16.0899	0.935421	-0.394036
TCGA.C8.A27B.01	21.1516	0.922832	-0.205719
TCGA.C8.A3M7.01	12.5436	0.952159	-0.140686
TCGA.C8.A3M8.01	25.2199	0.848742	-0.365033
TCGA.C8.A8HP.01	20.1192	0.859288	-0.347304
TCGA.C8.A8HQ.01	29.5311	0.921524	-0.25768
TCGA.C8.A8HR.01	9.78655	0.961454	0.121569
TCGA.D8.A13Y.01	2.68148	0.925081	-0.277288
TCGA.D8.A13Z.01	38.5486	0.955808	-0.304575
TCGA.D8.A140.01	14.297	0.898917	-0.350163
TCGA.D8.A141.01	6.54994	1.06103	0.145588
TCGA.D8.A142.01	27.794	0.947543	0.134559
TCGA.D8.A143.01	28.054	0.932773	-0.270425
TCGA.D8.A145.01	17.9176	0.959548	-0.166258
TCGA.D8.A146.01	31.1228	0.917216	-0.189134
TCGA.D8.A147.01	25.2163	0.934202	-0.13848
TCGA.D8.A1J8.01	32.2952	0.957064	-0.270425
TCGA.D8.A1J9.01	45.3286	0.932438	-0.32549
TCGA.D8.A1JA.01	44.4782	0.956252	-0.341585
TCGA.D8.A1JB.01	27.6965	0.957997	-0.182761
TCGA.D8.A1JC.01	43.4346	0.948611	-0.283252
TCGA.D8.A1JD.01	34.0163	0.923469	-0.170507
TCGA.D8.A1JE.01	13.6163	1.03956	-0.110784
TCGA.D8.A1JF.01	14.9132	0.944908	-0.261765
TCGA.D8.A1JG.01	16.003	0.855042	-0.273121
TCGA.D8.A1JH.01	29.2823	0.954972	-0.184886
TCGA.D8.A1JI.01	19.9151	0.893473	-0.380065
TCGA.D8.A1JJ.01	26.3628	0.878801	-0.235131
TCGA.D8.A1JK.01	16.2346	0.917661	-0.138725
TCGA.D8.A1JL.01	14.1546	0.918671	0.130801
TCGA.D8.A1JM.01	30.7331	0.916587	-0.334641
TCGA.D8.A1JN.01	24.0471	0.962453	-0.553268
TCGA.D8.A1JP.01	19.0945	1.05313	-0.120833
TCGA.D8.A1JS.01	25.8132	0.914591	-0.524265
TCGA.D8.A1JT.01	32.041	1.03865	-0.429248
TCGA.D8.A1JU.01	6.49087	1.06946	0.162582
TCGA.D8.A1X5.01	27.8873	0.9357	-0.310539
TCGA.D8.A1X6.01	20.2196	0.919283	-0.345343
TCGA.D8.A1X7.01	37.3399	0.962135	-0.30098
TCGA.D8.A1X8.01	22.0435	1.03764	-0.159395
TCGA.D8.A1X9.01	34.2779	0.9085	-0.206863
TCGA.D8.A1XA.01	44.7314	0.847162	-0.331781
TCGA.D8.A1XB.01	33.0793	0.958015	-0.204167
TCGA.D8.A1XC.01	36.996	0.927762	-0.52116
TCGA.D8.A1XD.01	21.7656	0.958531	-0.193056
TCGA.D8.A1XF.01	19.6529	0.901017	-0.500899
TCGA.D8.A1XG.01	39.9099	0.867459	-0.370915
TCGA.D8.A1XJ.01	28.8477	0.927428	-0.355392
TCGA.D8.A1XK.01	2.8172	0.959199	-0.140686
TCGA.D8.A1XL.01	20.9338	0.96109	-0.265114
TCGA.D8.A1XM.01	27.6183	0.855949	-0.122467
TCGA.D8.A1XO.01	28.8155	0.934255	-0.171569
TCGA.D8.A1XQ.01	5.52384	0.936532	0.0949346
TCGA.D8.A1XR.01	27.1018	0.950948	-0.384804
TCGA.D8.A1XS.01	25.53	0.957406	-0.276307
TCGA.D8.A1XT.01	29.0403	0.913097	-0.100572
TCGA.D8.A1XU.01	27.8771	0.905614	-0.307761
TCGA.D8.A1XV.01	2.66386	0.947318	-0.448938
TCGA.D8.A1XW.01	25.7853	0.898103	-0.169036
TCGA.D8.A1XY.01	38.8756	0.96196	-0.216422
TCGA.D8.A1XZ.01	21.4721	0.954126	-0.219036
TCGA.D8.A1Y0.01	23.8992	0.929275	-0.168546
TCGA.D8.A1Y1.01	18.2649	0.962452	-0.131944
TCGA.D8.A1Y2.01	-7.01861	0.956484	0.120425
TCGA.D8.A1Y3.01	-0.552338	0.955675	-0.281209
TCGA.D8.A27E.01	21.9389	0.943859	-0.382761
TCGA.D8.A27F.01	22.2631	0.907737	0.118546
TCGA.D8.A27G.01	24.0002	0.960185	-0.175245
TCGA.D8.A27H.01	32.3185	0.949213	-0.128431
TCGA.D8.A27I.01	16.7667	0.957186	0.104493
TCGA.D8.A27K.01	35.0175	0.96234	-0.25335
TCGA.D8.A27L.01	38.1583	0.808772	-0.18652
TCGA.D8.A27M.01	33.5393	0.933168	0.103431
TCGA.D8.A27N.01	25.9475	0.961052	-0.252206
TCGA.D8.A27P.01	45.5512	0.93771	-0.339297
TCGA.D8.A27R.01	32.2177	0.900601	-0.32982
TCGA.D8.A27T.01	13.4275	1.03755	-0.0977941
TCGA.D8.A27V.01	41.5677	0.855287	-0.328758
TCGA.D8.A27W.01	17.5689	0.818111	-0.309559
TCGA.D8.A3Z5.01	32.5379	0.946309	-0.327614
TCGA.D8.A3Z6.01	40.2736	0.9438	-0.362827
TCGA.D8.A4Z1.01	29.1231	0.949476	-0.168301
TCGA.D8.A73U.01	-3.22194	0.954237	-0.0602941
TCGA.D8.A73W.01	25.3872	0.947899	-0.231454
TCGA.D8.A73X.01	36.011	0.954817	-0.28219
TCGA.E2.A105.01	16.8131	0.952459	-0.371487
TCGA.E2.A106.01	43.0322	0.920979	-0.531781
TCGA.E2.A107.01	45.9063	0.80705	-0.493791
TCGA.E2.A109.01	23.9784	0.953371	-0.324918
TCGA.E2.A10A.01	44.4134	0.912138	-0.370343
TCGA.E2.A10B.01	28.6282	0.879824	-0.304085
TCGA.E2.A10C.01	28.1342	0.931818	-0.345752
TCGA.E2.A10E.01	32.5534	0.962324	-0.333987
TCGA.E2.A10F.01	22.242	1.04048	-0.127124
TCGA.E2.A14N.01	5.97956	1.03834	-0.209069
TCGA.E2.A14O.01	23.1711	0.951017	-0.375735
TCGA.E2.A14P.01	23.9268	0.882731	-0.35433
TCGA.E2.A14Q.01	37.4365	0.927097	-0.295997
TCGA.E2.A14R.01	12.4783	0.859742	-0.228431
TCGA.E2.A14S.01	19.8014	0.958169	-0.351716
TCGA.E2.A14T.01	26.6201	0.884528	-0.419526
TCGA.E2.A14U.01	37.8884	0.872053	-0.367729
TCGA.E2.A14V.01	41.8327	0.822962	-0.425899
TCGA.E2.A14W.01	35.228	1.04989	-0.391748
TCGA.E2.A14X.01	14.1104	0.879878	-0.194199
TCGA.E2.A14Y.01	17.7237	0.950531	-0.367729
TCGA.E2.A14Z.01	11.4602	0.961812	-0.127288
TCGA.E2.A150.01	25.2452	1.05487	-0.198366
TCGA.E2.A152.01	38.7303	0.94343	-0.298203
TCGA.E2.A153.01	26.5858	1.04211	-0.109069
TCGA.E2.A153.11	21.6392	0.957076	-0.114951
TCGA.E2.A154.01	32.4963	0.923669	-0.324346
TCGA.E2.A155.01	42.2464	0.939361	-0.48268
TCGA.E2.A156.01	35.5585	0.926396	-0.456536
TCGA.E2.A158.01	15.2515	1.0889	-0.312663
TCGA.E2.A158.11	-76.6816	1.38474	0.502451
TCGA.E2.A159.01	31.7354	0.829881	-0.219199
TCGA.E2.A15A.01	35.2368	0.883267	-0.319608
TCGA.E2.A15A.06	20.8378	0.883024	-0.226634
TCGA.E2.A15C.01	40.7617	0.954593	-0.28799
TCGA.E2.A15D.01	30.6956	0.923712	-0.292974
TCGA.E2.A15E.01	37.5522	1.04088	-0.281046
TCGA.E2.A15E.06	36.206	0.932399	-0.471405
TCGA.E2.A15F.01	39.5392	0.926849	-0.311601
TCGA.E2.A15G.01	42.1049	0.915241	-0.416912
TCGA.E2.A15H.01	39.5756	0.938641	-0.405637
TCGA.E2.A15I.01	37.3422	0.955725	-0.243791
TCGA.E2.A15I.11	-104.181	1.22384	0.498693
TCGA.E2.A15J.01	28.2912	0.913715	-0.452124
TCGA.E2.A15K.01	39.2664	0.948402	-0.356536
TCGA.E2.A15K.06	47.6435	0.933685	-0.636029
TCGA.E2.A15K.11	-26.5773	1.06049	0.221977
TCGA.E2.A15L.01	27.4077	0.953702	-0.269853
TCGA.E2.A15M.01	1.40697	0.957668	0.165931
TCGA.E2.A15M.11	-13.5392	1.04928	0.288154
TCGA.E2.A15O.01	26.4393	0.917922	-0.400163
TCGA.E2.A15P.01	38.8419	0.858267	-0.278023
TCGA.E2.A15R.01	18.3167	0.916322	-0.345752
TCGA.E2.A15S.01	26.579	0.887023	-0.490686
TCGA.E2.A15T.01	35.1892	0.942183	-0.486438
TCGA.E2.A1AZ.01	-4.2405	1.04448	0.264297
TCGA.E2.A1B0.01	28.1668	0.922595	-0.255392
TCGA.E2.A1B1.01	25.3884	0.961875	-0.0906863
TCGA.E2.A1B4.01	31.4922	1.04024	-0.371977
TCGA.E2.A1B5.01	-16.1811	1.05889	0.0888072
TCGA.E2.A1B6.01	-17.6708	1.0662	-0.0660131
TCGA.E2.A1BC.01	18.3607	1.03755	-0.165686
TCGA.E2.A1BC.11	-229.091	1.38424	0.558007
TCGA.E2.A1BD.01	26.3728	0.956287	-0.290768
TCGA.E2.A1IE.01	34.4993	0.934895	-0.479984
TCGA.E2.A1IF.01	22.8618	0.959999	-0.20482
TCGA.E2.A1IG.01	18.286	0.960621	-0.211683
TCGA.E2.A1IG.11	-23.2619	1.04187	0.220915
TCGA.E2.A1IH.01	-11.3854	1.07991	0.153922
TCGA.E2.A1II.01	-13.616	1.03771	-0.15098
TCGA.E2.A1IJ.01	14.1018	1.05367	-0.0845588
TCGA.E2.A1IK.01	19.0812	0.948917	-0.343791
TCGA.E2.A1IL.01	41.7205	0.954725	-0.270915
TCGA.E2.A1IN.01	21.9284	1.0378	-0.171569
TCGA.E2.A1IO.01	33.3987	0.94342	-0.0866013
TCGA.E2.A1IU.01	37.9612	0.944812	-0.362908
TCGA.E2.A1L6.01	28.7787	0.935679	-0.230801
TCGA.E2.A1L7.01	10.0505	0.945403	-0.185539
TCGA.E2.A1L7.11	16.8838	0.942707	0.0800654
TCGA.E2.A1L8.01	8.23347	0.958673	-0.179493
TCGA.E2.A1L9.01	18.4886	0.949401	-0.128676
TCGA.E2.A1LA.01	15.0162	1.04227	-0.222304
TCGA.E2.A1LB.01	24.7659	0.945279	-0.332353
TCGA.E2.A1LB.11	22.0473	0.919658	-0.222794
TCGA.E2.A1LE.01	10.73	0.93844	-0.141095
TCGA.E2.A1LG.01	21.88	0.881289	-0.460131
TCGA.E2.A1LH.01	-8.8383	1.03846	-0.13701
TCGA.E2.A1LH.11	29.3331	0.962432	-0.24951
TCGA.E2.A1LI.01	10.0498	0.93541	-0.225654
TCGA.E2.A1LK.01	7.07542	0.920812	-0.32067
TCGA.E2.A1LL.01	13.8577	1.04837	-0.221895
TCGA.E2.A1LS.01	-23.0268	1.06448	-0.218056
TCGA.E2.A1LS.11	-166.836	1.32239	0.536111
TCGA.E2.A2P5.01	8.81092	0.960898	-0.273775
TCGA.E2.A2P6.01	24.9595	0.955517	-0.442484
TCGA.E2.A3DX.01	12.6205	0.920192	0.11152
TCGA.E2.A56Z.01	18.3435	0.959048	-0.424918
TCGA.E2.A570.01	23.2178	0.959439	-0.152941
TCGA.E2.A572.01	18.4151	0.938645	-0.424428
TCGA.E2.A573.01	17.9881	0.952567	-0.172631
TCGA.E2.A574.01	15.3033	0.955051	-0.365441
TCGA.E2.A576.01	11.1668	0.947491	-0.330964
TCGA.E2.A9RU.01	6.27764	1.03852	-0.260376
TCGA.E9.A1N3.01	15.2296	0.916754	-0.421242
TCGA.E9.A1N4.01	-0.844808	0.942627	0.0854575
TCGA.E9.A1N4.11	19.8785	0.941575	-0.242075
TCGA.E9.A1N5.01	27.541	0.936124	-0.140033
TCGA.E9.A1N5.11	19.0034	0.947694	-0.0828431
TCGA.E9.A1N6.01	27.8366	0.941177	-0.13366
TCGA.E9.A1N6.11	-5.76193	0.959743	0.152696
TCGA.E9.A1N8.01	4.1902	0.962146	-0.163971
TCGA.E9.A1N9.01	13.2867	0.962165	-0.175899
TCGA.E9.A1N9.11	6.03247	0.958812	0.0986928
TCGA.E9.A1NA.01	22.0004	0.807624	-0.163644
TCGA.E9.A1NA.11	-18.2618	0.961669	0.263644
TCGA.E9.A1NC.01	6.38457	0.911909	-0.0902778
TCGA.E9.A1ND.01	17.1574	1.03766	-0.155392
TCGA.E9.A1ND.11	-40.7667	1.07827	0.302614
TCGA.E9.A1NE.01	22.0487	0.919462	0.101961
TCGA.E9.A1NF.01	-9.63585	1.07305	0.145016
TCGA.E9.A1NF.11	-225.307	1.33104	0.680882
TCGA.E9.A1NG.01	15.4719	1.03876	0.0964052
TCGA.E9.A1NG.11	-55.8716	1.08437	0.422712
TCGA.E9.A1NH.01	26.5794	1.03913	-0.181209
TCGA.E9.A1NI.01	29.1735	0.941479	-0.260294
TCGA.E9.A1QZ.01	4.40001	0.945999	0.119036
TCGA.E9.A1R0.01	13.1274	1.03864	-0.164134
TCGA.E9.A1R2.01	30.2745	0.957556	-0.239461
TCGA.E9.A1R3.01	30.3724	0.911265	-0.210539
TCGA.E9.A1R4.01	37.9114	0.906898	-0.273693
TCGA.E9.A1R5.01	19.4306	0.962177	-0.231373
TCGA.E9.A1R6.01	41.3291	0.950535	-0.349592
TCGA.E9.A1R7.01	19.9385	0.936414	-0.42165
TCGA.E9.A1R7.11	-79.8241	1.15788	0.543627
TCGA.E9.A1RA.01	22.2917	0.961508	-0.307271
TCGA.E9.A1RB.01	14.6668	0.944738	-0.201961
TCGA.E9.A1RB.11	-37.6965	0.961449	0.345343
TCGA.E9.A1RC.01	41.2292	0.765958	-0.35915
TCGA.E9.A1RC.11	-210.245	1.3525	0.667075
TCGA.E9.A1RD.01	29.9986	0.960069	-0.373039
TCGA.E9.A1RD.11	-62.8917	1.08627	0.433007
TCGA.E9.A1RE.01	20.2276	0.937991	-0.341667
TCGA.E9.A1RF.01	16.6215	1.04121	-0.221814
TCGA.E9.A1RF.11	-249.183	1.56089	0.682026
TCGA.E9.A1RG.01	27.1951	0.812447	-0.28268
TCGA.E9.A1RH.01	11.2123	0.930349	-0.180147
TCGA.E9.A1RH.11	-98.1544	1.21071	0.502451
TCGA.E9.A1RI.01	19.9843	1.04811	-0.0749183
TCGA.E9.A1RI.11	-132.954	1.17245	0.558497
TCGA.E9.A226.01	36.6789	1.06111	-0.195098
TCGA.E9.A227.01	14.136	1.0376	-0.174755
TCGA.E9.A228.01	3.78927	1.03782	-0.342647
TCGA.E9.A229.01	29.5989	0.943933	-0.108578
TCGA.E9.A22A.01	5.66123	0.952601	0.0836601
TCGA.E9.A22B.01	11.4028	0.957986	-0.205229
TCGA.E9.A22D.01	5.88707	1.03868	-0.211111
TCGA.E9.A22E.01	-14.6482	1.05048	0.195752
TCGA.E9.A22G.01	-5.56439	1.05888	-0.20384
TCGA.E9.A22H.01	34.2585	0.936921	-0.394526
TCGA.E9.A243.01	-13.2091	0.885632	0.100817
TCGA.E9.A244.01	16.3633	0.954441	-0.167402
TCGA.E9.A245.01	18.8284	0.906169	-0.400817
TCGA.E9.A247.01	25.0155	0.962397	-0.335621
TCGA.E9.A248.01	15.2617	0.94699	-0.262418
TCGA.E9.A249.01	24.0374	0.921878	-0.374673
TCGA.E9.A24A.01	29.8993	0.934071	-0.225572
TCGA.E9.A295.01	23.5569	1.04251	-0.256536
TCGA.E9.A2JS.01	21.9897	0.955127	-0.356454
TCGA.E9.A2JT.01	-35.4449	1.06431	0.179739
TCGA.E9.A3HO.01	-16.8698	1.04694	-0.312255
TCGA.E9.A3Q9.01	-17.4809	0.946023	-0.314297
TCGA.E9.A3QA.01	11.7026	0.891563	-0.109722
TCGA.E9.A3X8.01	-11.1644	1.04336	-0.103268
TCGA.E9.A54X.01	31.4792	0.956341	-0.634967
TCGA.E9.A54Y.01	11.1621	0.961666	-0.528023
TCGA.E9.A5FK.01	-3.80067	1.0469	-0.118791
TCGA.E9.A5FL.01	-1.18371	1.06599	-0.153513
TCGA.E9.A5UO.01	27.5222	0.932601	-0.557516
TCGA.E9.A5UP.01	46.8212	0.882552	-0.594853
TCGA.E9.A6HE.01	16.2616	1.03878	-0.223448
TCGA.EW.A1IW.01	31.3148	0.952955	-0.228676
TCGA.EW.A1IX.01	35.0779	0.883433	-0.155964
TCGA.EW.A1IY.01	20.0204	1.03755	-0.147712
TCGA.EW.A1IZ.01	11.8167	0.960425	-0.274755
TCGA.EW.A1J1.01	27.2571	0.816877	-0.392974
TCGA.EW.A1J2.01	31.2795	0.950541	-0.130964
TCGA.EW.A1J3.01	19.9206	0.961232	-0.32549
TCGA.EW.A1J5.01	31.3133	0.945634	-0.221242
TCGA.EW.A1J6.01	-19.4535	1.07045	-0.289788
TCGA.EW.A1OV.01	-14.9528	1.04453	0.0971405
TCGA.EW.A1OW.01	13.6359	0.9237	0.171895
TCGA.EW.A1OX.01	24.0179	0.707204	-0.563399
TCGA.EW.A1OY.01	24.563	0.915199	-0.333415
TCGA.EW.A1OZ.01	14.0792	0.940898	-0.251225
TCGA.EW.A1P0.01	7.98446	0.915013	-0.350572
TCGA.EW.A1P1.01	2.82019	1.03755	0.220915
TCGA.EW.A1P3.01	23.507	1.0381	-0.276797
TCGA.EW.A1P4.01	13.9323	0.926683	-0.10335
TCGA.EW.A1P5.01	31.3373	0.915131	-0.35915
TCGA.EW.A1P6.01	34.3698	0.938929	-0.31634
TCGA.EW.A1P7.01	-1.65827	1.04758	0.242892
TCGA.EW.A1P8.01	16.1239	0.881133	-0.117565
TCGA.EW.A1PA.01	20.9167	0.948724	-0.222631
TCGA.EW.A1PB.01	14.4238	0.948314	-0.176471
TCGA.EW.A1PC.01	37.7262	0.869176	-0.341503
TCGA.EW.A1PD.01	34.2545	0.933426	-0.221405
TCGA.EW.A1PE.01	38.1362	0.88255	-0.253431
TCGA.EW.A1PF.01	42.2196	0.926939	-0.227288
TCGA.EW.A1PG.01	17.8545	1.03774	-0.0928922
TCGA.EW.A1PH.01	24.6924	0.941315	-0.183987
TCGA.EW.A2FR.01	14.3932	0.919886	0.0706699
TCGA.EW.A2FS.01	9.09014	0.962033	-0.271405
TCGA.EW.A2FV.01	33.6466	0.942965	-0.269526
TCGA.EW.A2FW.01	9.2296	0.763341	-0.350082
TCGA.EW.A3E8.01	21.6841	0.962274	-0.144771
TCGA.EW.A3U0.01	-26.2903	0.962439	0.243301
TCGA.EW.A423.01	34.1613	0.945234	-0.491176
TCGA.EW.A424.01	20.8911	0.93133	-0.250654
TCGA.EW.A6S9.01	39.5084	0.929937	-0.300408
TCGA.EW.A6SA.01	20.27	0.860234	-0.448448
TCGA.EW.A6SB.01	-37.8201	1.03833	-0.15049
TCGA.EW.A6SC.01	21.0017	0.961607	-0.135131
TCGA.EW.A6SD.01	27.2157	0.856992	-0.304575
TCGA.GI.A2C8.01	11.421	0.945841	-0.132435
TCGA.GI.A2C8.11	-284.982	1.57157	0.635539
TCGA.GI.A2C9.01	25.7564	0.940588	-0.0919118
TCGA.GI.A2C9.11	-1.42651	0.958087	0.221405
TCGA.GM.A2D9.01	21.526	0.961224	-0.28701
TCGA.GM.A2DA.01	-12.6189	1.06591	-0.0957516
TCGA.GM.A2DB.01	17.3028	0.961952	-0.386928
TCGA.GM.A2DC.01	24.2253	0.925864	-0.376961
TCGA.GM.A2DD.01	-1.84777	0.962397	-0.0881536
TCGA.GM.A2DF.01	-5.41692	0.95918	0.12018
TCGA.GM.A2DH.01	28.325	0.925304	-0.223938
TCGA.GM.A2DI.01	17.1238	1.03893	0.115768
TCGA.GM.A2DK.01	15.0484	0.961588	-0.178922
TCGA.GM.A2DL.01	15.2469	1.04355	-0.0977124
TCGA.GM.A2DM.01	22.9484	0.953642	-0.414297
TCGA.GM.A2DN.01	20.674	1.03759	-0.236683
TCGA.GM.A2DO.01	-10.7889	1.04958	-0.172794
TCGA.GM.A3NW.01	12.5248	0.924566	-0.319608
TCGA.GM.A3NY.01	15.2061	1.04101	-0.296569
TCGA.GM.A3XG.01	18.9905	0.953328	-0.275163
TCGA.GM.A3XL.01	13.8351	0.917823	-0.308497
TCGA.GM.A3XN.01	5.10871	0.942754	0.092402
TCGA.GM.A4E0.01	-23.6074	1.07182	0.162173
TCGA.GM.A5PV.01	25.9914	1.03761	-0.372467
TCGA.GM.A5PX.01	7.2572	1.05223	-0.143219
TCGA.HN.A2NL.01	-44.0773	1.05394	0.162337
TCGA.HN.A2OB.01	17.856	1.03794	-0.0805556
TCGA.JL.A3YW.01	7.34365	0.95409	-0.0647059
TCGA.JL.A3YX.01	39.0257	0.890744	-0.346242
TCGA.LD.A66U.01	20.1716	0.951433	-0.225082
TCGA.LD.A74U.01	23.2843	0.929006	-0.131944
TCGA.LD.A7W5.01	16.8281	0.919131	-0.14616
TCGA.LD.A7W6.01	24.7587	0.937907	-0.280964
TCGA.LD.A9QF.01	0.849803	1.04029	0.0745098
TCGA.LL.A440.01	-6.28106	1.06877	0.195915
TCGA.LL.A441.01	1.98789	1.0382	0.115359
TCGA.LL.A442.01	23.5439	0.853649	-0.411601
TCGA.LL.A50Y.01	26.6401	0.956233	-0.38219
TCGA.LL.A5YL.01	23.4047	1.03795	-0.323856
TCGA.LL.A5YM.01	-3.95958	1.03897	-0.295752
TCGA.LL.A5YN.01	16.2953	0.951821	-0.279575
TCGA.LL.A5YO.01	1.26004	0.960741	-0.140441
TCGA.LL.A5YP.01	12.29	0.931461	0.206618
TCGA.LL.A6FP.01	22.2961	0.823335	-0.537745
TCGA.LL.A6FQ.01	19.2615	0.941655	-0.3625
TCGA.LL.A6FR.01	10.4727	0.950117	-0.196814
TCGA.LL.A73Y.01	16.6749	0.960098	0.158578
TCGA.LL.A73Z.01	15.4494	0.946277	-0.14469
TCGA.LL.A740.01	25.6989	0.932592	-0.240523
TCGA.LL.A7SZ.01	-31.9244	0.961831	-0.213889
TCGA.LL.A7T0.01	33.5653	0.906657	-0.361846
TCGA.LL.A8F5.01	-35.6459	1.0539	0.171895
TCGA.LL.A9Q3.01	25.599	0.961519	-0.353676
TCGA.LQ.A4E4.01	28.6467	0.916399	-0.404575
TCGA.MS.A51U.01	23.3502	0.958566	-0.15866
TCGA.OK.A5Q2.01	29.6387	0.852351	-0.214706
TCGA.OL.A5D6.01	19.2304	0.960403	-0.198121
TCGA.OL.A5D7.01	-5.78003	0.937886	-0.189869
TCGA.OL.A5D8.01	41.5995	0.962295	-0.401879
TCGA.OL.A5DA.01	28.0448	0.961002	-0.308415
TCGA.OL.A5RU.01	29.8748	0.909684	-0.312745
TCGA.OL.A5RV.01	50.3715	0.761716	-0.371895
TCGA.OL.A5RW.01	24.9978	0.953193	-0.27835
TCGA.OL.A5RX.01	33.3344	0.914923	-0.254248
TCGA.OL.A5RY.01	1.96073	0.94859	0.0785131
TCGA.OL.A5RZ.01	14.3975	1.03804	-0.382108
TCGA.OL.A5S0.01	5.69832	0.957329	0.139869
TCGA.OL.A66H.01	8.27211	0.961927	-0.282353
TCGA.OL.A66I.01	-9.01019	0.939723	0.19902
TCGA.OL.A66J.01	13.8075	1.04717	-0.175163
TCGA.OL.A66K.01	31.7264	0.896779	-0.309395
TCGA.OL.A66L.01	8.51121	0.961304	-0.16201
TCGA.OL.A66N.01	20.3231	0.953693	-0.261438
TCGA.OL.A66O.01	22.5142	0.858724	-0.373121
TCGA.OL.A66P.01	-22.5828	0.953575	-0.100735
TCGA.OL.A6VO.01	31.2313	0.893034	-0.226225
TCGA.OL.A6VQ.01	36.4943	1.0427	-0.151634
TCGA.OL.A6VR.01	38.4546	0.698235	-0.467075
TCGA.OL.A97C.01	0.637603	0.960382	0.101961
TCGA.PE.A5DC.01	16.2567	0.962386	-0.283824
TCGA.PE.A5DD.01	27.653	0.961917	-0.22067
TCGA.PE.A5DE.01	18.8714	0.947288	-0.183905
TCGA.PL.A8LV.01	26.5624	0.956708	-0.233088
TCGA.PL.A8LX.01	-4.5899	0.94411	-0.335784
TCGA.PL.A8LY.01	12.6019	0.958533	-0.276307
TCGA.PL.A8LZ.01	8.10396	0.95297	0.182843
TCGA.S3.A6ZF.01	38.2587	0.909966	-0.353268
TCGA.S3.A6ZG.01	32.6746	0.936153	-0.440931
TCGA.S3.A6ZH.01	40.9408	0.752399	-0.502369
TCGA.S3.AA0Z.01	4.88212	0.962451	-0.156127
TCGA.S3.AA10.01	-6.18424	0.879886	-0.129657
TCGA.S3.AA11.01	41.0716	0.941932	-0.401961
TCGA.S3.AA12.01	24.5404	0.933964	-0.41634
TCGA.S3.AA14.01	28.1256	0.961182	-0.217565
TCGA.S3.AA15.01	-48.2358	1.03894	0.256618
TCGA.S3.AA17.01	10.3955	0.962059	-0.271569
TCGA.UL.AAZ6.01	25.7164	0.934235	-0.44085
TCGA.UU.A93S.01	21.8659	0.89201	-0.442565
TCGA.V7.A7HQ.01	18.47	0.957266	-0.29281
TCGA.W8.A86G.01	33.5606	0.950928	-0.319036
TCGA.WT.AB41.01	-1.97519	1.04158	-0.228676
TCGA.WT.AB44.01	2.75726	1.0409	-0.184314
TCGA.XX.A899.01	7.74899	0.96244	0.105556
TCGA.XX.A89A.01	2.04993	0.941287	0.117729
TCGA.Z7.A8R5.01	9.57519	1.04137	-0.185539
TCGA.Z7.A8R6.01	29.1387	1.04166	-0.371977

## Sheet: Table S10
Table S10: A list of samples present in microarray (GSE42568) dataset and their corresponding EMT score estimated using GS76, MLR and KS EMT scoring methods
Sample_name	GS76	MLR	KS
Normal_breast__N1_15_12_04	-44.4716	1.1338	0.340766
Normal_breast__N4_14_12_04	-62.3252	1.74468	0.357204
Normal_breast__N5_15_12_04	-59.8084	1.26166	0.202258
Normal_breast__N6_14_12_04	-5.94113	1.04662	-0.0999142
Normal_breast__P1_15_12_04	-70.4228	1.3197	0.459262
Normal_breast__P10_26_1_05	-85.011	1.95166	0.490709
Normal_breast__P11_25_1_05	-65.4214	1.23708	0.413379
Normal_breast__P12_25_1_05	-67.945	1.29995	0.380932
Normal_breast__P13_25_1_05	-81.1346	1.81055	0.463122
Normal_breast__P14_25_1_05	-19.588	0.950407	0.187393
Normal_breast__P18_25_1_05	-23.3116	1.03814	0.291452
Normal_breast__P21_25_1_05	-58.3903	1.18517	0.437965
Normal_breast__P3_22_12_04	-65.8143	1.34005	0.354345
Normal_breast__P4_14_12_04	-85.1698	1.99134	0.528445
Normal_breast__P5_21_12_04	-72.8058	1.48045	0.445254
Normal_breast__P8_25_1_05	-80.5378	1.73868	0.438965
Normal_breast__P9_25_1_05	-85.4943	1.97651	0.447684
Breast_cancer__S1_21_12_04	14.8449	0.926589	-0.202401
Breast_cancer__S10_22_12_04	14.5152	0.920825	-0.152516
Breast_cancer__S11_14_12_04	10.8996	0.947117	-0.224128
Breast_cancer__S14_21_12_04	0.706733	0.960111	-0.0760435
Breast_cancer__S15_15_12_04	22.3452	0.703737	0.128359
Breast_cancer__S16_20_12_04	-2.46204	0.960254	0.0940537
Breast_cancer__S18_22_12_04	-57.3604	1.26698	0.239565
Breast_cancer__S2_15_12_04	2.81093	1.03821	0.287021
Breast_cancer__S20_14_12_04	14.9068	0.850825	0.0761864
Breast_cancer__S22_9_12_04	-8.05629	1.09844	-0.216409
Breast_cancer__S25_10_12_04	28.2099	0.541763	-0.213551
Breast_cancer__S26_10_12_04	16.4487	0.762471	-0.147227
Breast_cancer__S28_7_12_04	14.9379	0.724448	-0.196541
Breast_cancer__S29_10_12_04	9.61603	0.915039	-0.104631
Breast_cancer__S3_20_12_04	5.74853	0.915867	-0.151086
Breast_cancer__S30_14_12_04	7.41562	0.954294	0.100343
Breast_cancer__S31_3_12_04	29.6058	0.426608	-0.240566
Breast_cancer__S32_3_12_04	7.30994	0.745401	-0.166524
Breast_cancer__S33_3_12_04	11.1843	0.93098	-0.140366
Breast_cancer__S35_8_12_04	18.5189	0.53881	-0.182533
Breast_cancer__S36_20_12_04	14.1651	1.03789	-0.180103
Breast_cancer__S37_8_12_04	3.60443	0.930681	0.147227
Breast_cancer__S38_10_12_04	21.6721	0.614476	-0.225557
Breast_cancer__S5_15_12_04	28.4675	0.690045	-0.276872
Breast_cancer__S6_20_12_04	12.609	0.886355	-0.276872
Breast_cancer__S7_14_12_04	14.0338	0.940422	-0.100772
Breast_cancer__T1_14_12_04	21.813	0.877649	-0.111921
Breast_cancer__T10_8_12_04	17.3588	0.907222	-0.19797
Breast_cancer__T101A_9_12_04	6.62499	0.956013	0.115352
Breast_cancer__T103_9_12_04	15.5423	0.449372	-0.231418
Breast_cancer__T104_9_12_04	19.186	0.45736	-0.20283
Breast_cancer__T105B	10.705	0.918669	-0.111349
Breast_cancer__T106_21_12_04	-9.65448	1.03794	0.13179
Breast_cancer__T107_7_12_04	1.27663	0.962448	-0.165094
Breast_cancer__T108_21_12_04	28.4526	0.805038	-0.290452
Breast_cancer__T109_21_12_04	10.922	0.911726	-0.199543
Breast_cancer__T11_21_12_04	9.37868	0.930881	-0.192682
Breast_cancer__T111_14_12_04	8.26665	0.929048	-0.149085
Breast_cancer__T112_3_12_04	11.9464	0.807692	-0.173814
Breast_cancer__T113_22_12_04	17.3686	0.899409	-0.192682
Breast_cancer__T114_7_12_04	21.994	0.5314	-0.119211
Breast_cancer__T115_15_12_04	16.1658	0.904636	-0.165523
Breast_cancer__T119_8_12_04	25.5448	0.319203	-0.436535
Breast_cancer__T12_22_12_04	8.30154	0.906697	0.125357
Breast_cancer__T120_10_12_04	-68.6963	1.88239	0.459262
Breast_cancer__T122_9_12_04	37.1852	0.149461	-0.29231
Breast_cancer__T123_14_12_04	18.9298	0.906769	-0.255575
Breast_cancer__T124_25_1_05	3.14554	0.960226	-0.190823
Breast_cancer__T125_21_12_04	5.93278	0.93642	-0.130789
Breast_cancer__T127_8_12_04	16.2345	0.954522	-0.265723
Breast_cancer__T128_22_12_04	5.04766	0.89555	-0.126358
Breast_cancer__T129_20_12_04	9.35542	0.957943	-0.166667
Breast_cancer__T13_9_12_04	25.2662	0.270452	-0.272013
Breast_cancer__T130_8_12_04	-6.87289	1.16998	0.115209
Breast_cancer__T131_22_12_04	26.7998	0.863199	-0.238136
Breast_cancer__T132	17.93	0.952227	-0.259434
Breast_cancer__T134_7_12_04	16.9956	0.746868	-0.0893368
Breast_cancer__T14_21_12_04	23.0155	0.584947	-0.211978
Breast_cancer__T18_22_12_04	-58.6948	1.31189	0.28745
Breast_cancer__T2_7_12_04	10.0434	0.950022	-0.171384
Breast_cancer__T20_20_12_04	23.0921	0.872356	-0.131218
Breast_cancer__T21_21_12_04	-6.57033	0.946614	0.0901944
Breast_cancer__T22_10_12_04	25.8784	0.18177	-0.121069
Breast_cancer__T23_9_12_04	22.6527	0.605903	-0.20183
Breast_cancer__T24_10_12_04	31.7536	0.367566	-0.234277
Breast_cancer__T29_14_12_04	27.2743	0.552133	-0.265723
Breast_cancer__T30_8_12_04	3.20713	0.961288	-0.273013
Breast_cancer__T32_3_12_04	19.609	0.717464	-0.201973
Breast_cancer__T33_3_12_04	4.01164	0.846171	-0.177244
Breast_cancer__T34_20_12_04	20.7404	0.716393	-0.171384
Breast_cancer__T35_3_12_04	-6.36847	1.10948	0.170955
Breast_cancer__T36_15_12_04	3.06761	0.944289	0.0924814
Breast_cancer__T38_25_1_05	-2.98473	1.03759	0.11721
Breast_cancer__T39_14_12_04	15.2549	0.957327	-0.224128
Breast_cancer__T40_9_12_04	8.35236	0.927971	-0.154946
Breast_cancer__T41_20_12_04	13.5686	0.936147	-0.182962
Breast_cancer__T43_9_12_04	23.2726	0.792966	-0.347484
Breast_cancer__T45_7_12_04	-11.3016	1.03924	0.0727559
Breast_cancer__T47_20_12_04	12.6276	1.03909	-0.190252
Breast_cancer__T49_10_12_04	-0.181471	0.962273	0.181675
Breast_cancer__T5_10_12_04	-12.094	0.938766	0.101058
Breast_cancer__T51_7_12_04	8.92038	0.826613	-0.146798
Breast_cancer__T52_15_12_04	-8.62273	1.05015	0.146369
Breast_cancer__T56_15_12_04	20.3975	0.864067	-0.241995
Breast_cancer__T62_26_1_05	23.6514	0.678919	-0.199971
Breast_cancer__T63_22_12_04	3.57117	1.14787	0.114923
Breast_cancer__T65_20_12_04	1.54001	1.05271	-0.0963408
Breast_cancer__T66_25_1_05	1.40395	1.03769	0.130217
Breast_cancer__T67_7_12_04	5.77741	0.785722	0.106061
Breast_cancer__T69_15_12_04	16.2809	0.886526	-0.225557
Breast_cancer__T70_21_12_04	9.05634	0.95161	0.0857633
Breast_cancer__T71_14_12_04	18.6357	0.843159	-0.202401
Breast_cancer__T72_14_12_04	27.4406	0.762137	-0.317467
Breast_cancer__T73_15_12_04	-7.02191	0.961785	-0.121498
Breast_cancer__T75	-15.4398	0.945149	-0.138079
Breast_cancer__T80_14_12_04	5.11119	0.958896	-0.128788
Breast_cancer__T81_10_12_04	17.0139	0.674754	-0.191681
Breast_cancer__T82_15_12_04	25.6863	0.621063	-0.264294
Breast_cancer__T83_8_12_04	11.8204	0.750547	-0.208119
Breast_cancer__T94_9_12_04	8.70896	0.95859	0.109491
Breast_cancer__T97_3_12_04	18.3539	0.910744	-0.171384
Breast_cancer__T98_22_12_04	8.81834	0.929723	0.0947684
Breast_cancer__T99_20_12_04	20.8793	0.958277	-0.205689
Breast_cancer__T9A_9_12_04	17.2382	0.912224	-0.120069

## Sheet: Table S11
Table S11: List of samples present in microarray (GSE52604) dataset and their corresponding EMT score estimated using GS76, MLR and KS EMT scoring methods
Sample_name	GS76	MLR	KS
Fresh_Frozen_Breast_Brain_Metastasis_Tissue_BBM_1	34.9756	0.523694	-0.659152
Fresh_Frozen_Breast_Brain_Metastasis_Tissue_BBM_2	32.4591	0.302856	-0.619163
Fresh_Frozen_Breast_Brain_Metastasis_Tissue_BBM_4	-39.6276	1.05375	0.190016
Fresh_Frozen_Breast_Brain_Metastasis_Tissue_BBM_5	12.1251	0.557875	-0.359098
Fresh_Frozen_Breast_Brain_Metastasis_Tissue_BBM_6	-6.40323	0.946521	-0.328502
Fresh_Frozen_Breast_Brain_Metastasis_Tissue_BBM_7	36.5296	0.29358	-0.714976
Fresh_Frozen_Breast_Brain_Metastasis_Tissue_BBM_8	20.0017	0.524973	-0.436661
Fresh_Frozen_Breast_Brain_Metastasis_Tissue_BBM_9	34.54	0.448988	-0.684112
Fresh_Frozen_Breast_Brain_Metastasis_Tissue_BBM_10	26.5752	0.347067	-0.482823
Fresh_Frozen_Breast_Brain_Metastasis_Tissue_BBM_11	40.887	0.0923194	-0.669619
Fresh_Frozen_Breast_Brain_Metastasis_Tissue_BBM_12	42.1616	0.292519	-0.561192
Fresh_Frozen_Breast_Brain_Metastasis_Tissue_BBM_13	31.8172	0.532643	-0.480408
Fresh_Frozen_Breast_Brain_Metastasis_Tissue_BBM_14	43.8179	0.390399	-0.672034
Fresh_Frozen_Breast_Brain_Metastasis_Tissue_BBM_15	-5.40956	0.961845	-0.327966
Fresh_Frozen_Breast_Brain_Metastasis_Tissue_BBM_16	8.67502	0.924621	0.0912507
Fresh_Frozen_Breast_Brain_Metastasis_Tissue_BBM_20	45.0747	0.138941	-0.681159
Fresh_Frozen_Breast_Brain_Metastasis_Tissue_BBM_21	33.0845	0.460244	-0.536769
Fresh_Frozen_Breast_Brain_Metastasis_Tissue_BBM_22	37.5084	0.526513	-0.588298
Fresh_Frozen_Breast_Brain_Metastasis_Tissue_BBM_23	49.4844	0.364581	-0.526838
Fresh_Frozen_Breast_Brain_Metastasis_Tissue_BBM_24	33.1276	0.145206	-0.539452
Fresh_Frozen_Breast_Brain_Metastasis_Tissue_BBM_26	18.2304	0.482478	-0.557971
Fresh_Frozen_Breast_Brain_Metastasis_Tissue_BBM_27	33.8753	0.180537	-0.650564
Fresh_Frozen_Breast_Brain_Metastasis_Tissue_BBM_33	49.0096	0.186532	-0.715244
Fresh_Frozen_Breast_Brain_Metastasis_Tissue_BBM_35	19.7851	0.455767	-0.389426
Fresh_Frozen_Breast_Brain_Metastasis_Tissue_BBM_42	38.7337	0.13511	-0.678476
Fresh_Frozen_Breast_Brain_Metastasis_Tissue_BBM_43	-58.8142	1.03875	-0.181159
Fresh_Frozen_Breast_Brain_Metastasis_Tissue_BBM_44	25.2229	0.554226	-0.508052
Fresh_Frozen_Breast_Brain_Metastasis_Tissue_BBM_47	48.3614	0.154415	-0.548309
Fresh_Frozen_Breast_Brain_Metastasis_Tissue_BBM_48	31.5996	0.489182	-0.622115
Fresh_Frozen_Breast_Brain_Metastasis_Tissue_BBM_49	42.5463	0.451793	-0.640902
Fresh_Frozen_Breast_Brain_Metastasis_Tissue_BBM_50	23.8125	0.271459	-0.730811
Fresh_Frozen_Breast_Brain_Metastasis_Tissue_BBM_51	-10.6646	0.627033	-0.347558
Fresh_Frozen_Breast_Brain_Metastasis_Tissue_BBM_52	23.6479	0.30359	-0.464573
Fresh_Frozen_Breast_Brain_Metastasis_Tissue_BBM_54	39.5723	0.342673	-0.479871
Fresh_Frozen_Breast_Brain_Metastasis_Tissue_BBM_55	19.1355	0.176952	-0.474503
Fresh_Frozen_Non_Neoplastic_Brain_Tissue_NB_2	-104.074	1.99989	0.261675
Fresh_Frozen_Non_Neoplastic_Brain_Tissue_NB_3	-99.0645	1.90472	0.248524
Fresh_Frozen_Non_Neoplastic_Brain_Tissue_NB_5	-97.0569	1.89704	0.236983
Fresh_Frozen_Non_Neoplastic_Brain_Tissue_NB_7	-103.496	9.20079e-10	0.313741
Fresh_Frozen_Non_Neoplastic_Brain_Tissue_NB_8	-82.3672	1.84506	0.12453
Fresh_Frozen_Non_Neoplastic_Brain_Tissue_NB_9	-101.239	1.99264e-06	0.249866
Fresh_Frozen_Non_Neoplastic_Brain_Tissue_NB_10	-96.0285	1.96412	0.218196
Fresh_Frozen_Non_Neoplastic_Brain_Tissue_NB_14	-99.9398	2	0.283682
Fresh_Frozen_Non_Neoplastic_Brain_Tissue_NB_17	-97.5413	1.99885	0.178476
Fresh_Frozen_Non_Neoplastic_Brain_Tissue_NB_18	-89.1583	0.085732	0.21095
Fresh_Frozen_Non_Neoplastic_Breast_Tissue_BS_BRN_1	12.6413	0.756402	-0.370639
Fresh_Frozen_Non_Neoplastic_Breast_Tissue_BS_BRN_5	10.0419	0.80184	-0.301932
Fresh_Frozen_Non_Neoplastic_Breast_Tissue_BS_BRN_6	13.5189	0.777179	-0.356146
Fresh_Frozen_Non_Neoplastic_Breast_Tissue_BS_BRN_9	-10.6715	0.960256	0.171766
Fresh_Frozen_Non_Neoplastic_Breast_Tissue_BS_BRN_10	15.6195	0.81376	-0.341385
Fresh_Frozen_Non_Neoplastic_Breast_Tissue_BS_BRN_11	12.1657	0.745162	-0.338164
Fresh_Frozen_Non_Neoplastic_Breast_Tissue_BS_BRN_13	9.34139	0.885417	-0.231616
Fresh_Frozen_Non_Neoplastic_Breast_Tissue_BS_BRN_14	14.0448	0.814541	-0.25577
Fresh_Frozen_Non_Neoplastic_Breast_Tissue_BS_BRN_20	18.4545	0.68488	-0.421095
Fresh_Frozen_Non_Neoplastic_Breast_Tissue_BS_BRN_21	19.3507	0.588026	-0.437466

## Sheet: Table S12
Table S12: Correlation of expression values of ion channels identified as interacting with EMT and ion channels identified in tumor and metastatic states belonging to RNA-Seq (TCGA) and microarray (GSE42568 and GSE52604) datasets with GS76, MLR and KS EMT scoring methods
	TCGA							GSE42568							GSE52604
Genes	GS76		MLR		KS			GS76		MLR		KS			GS76		MLR		KS
	Corr	pval	Corr	pval	Corr	pval		Corr	pval	Corr	pval	Corr	pval		Corr	pval	Corr	pval	Corr	pval
EMT
CFTR	-0.157468	3.53641e-09	0.0798404	0.00288422	0.139823	1.64192e-07		0.486006	1.59561e-08	-0.347877	9.23819e-05	-0.303301	0.000720379		0.633434	2.09979e-07	-0.288405	0.0327329	-0.456358	0.000462045
CLIC1	0.214732	4.44089e-16	-0.134679	4.61927e-07	-0.212456	1.11022e-15		-0.161504	0.0767696	0.109377	0.232381	0.128024	0.161689		-0.635498	1.86396e-07	0.421198	0.00136311	0.49272	0.000132653
AQP4	-0.0687493	0.0103231	0.0352557	0.188803	0.0589711	0.0278545		0.192161	0.034725	-0.143842	0.115479	-0.139109	0.128077		0.07135	0.604701	0.0283428	0.837252	0.0193989	0.888206
AQP5	-0.0359766	0.179915	0.0224934	0.401881	0.0334407	0.212604		0.0428389	0.640821	-0.035046	0.702742	-0.0268423	0.770093		-0.555296	1.08123e-05	0.44541	0.000655254	0.460432	0.00040451
CACNA1C	-0.156209	4.72028e-09	0.0853411	0.00144333	0.134325	4.9541e-07		0.0967023	0.291352	-0.000591374	0.994864	-0.0936193	0.30708		-0.558019	9.58183e-06	0.488895	0.000152273	0.648351	8.69705e-08
KCNN4	0.0226328	0.398969	-0.0134931	0.615098	-0.0402505	0.133499		0.374446	2.32514e-05	-0.221526	0.0146096	-0.418334	1.7993e-06		-0.283979	0.0356284	0.282481	0.0366552	0.188031	0.169211
ANO1	0.0748667	0.0052117	-0.0701595	0.00885639	-0.0815698	0.00233008		-0.0299172	0.744617	0.00754819	0.934512	-0.101893	0.266102		-0.28213	0.0368994	0.204707	0.13382	0.285304	0.03474
ITPR3	-0.0791558	0.00313494	0.0463381	0.0840591	0.0660824	0.0136977		0.127651	0.162924	-0.0714815	0.435902	-0.0998319	0.275944		-0.222475	0.102562	0.0562558	0.683314	0.153856	0.26207
GJB2	0.335307	0	-0.250494	0	-0.340932	0		-0.40063	5.27838e-06	0.391416	9.02352e-06	0.327102	0.000250213		-0.870797	0	0.599713	1.30815e-06	0.771865	5.25402e-12
KCNT1	-0.377885	0	0.255341	0	0.372167	0		0.206696	0.0229253	-0.298616	0.000878096	-0.0239276	0.794471		0.766511	9.02567e-12	-0.545233	1.67444e-05	-0.668628	2.42197e-08
VDAC1	0.377688	0	-0.26225	0	-0.378394	0		-0.653305	4.44089e-16	0.532038	3.3863e-10	0.71476	0		0.346202	0.00962168	-0.190067	0.164557	-0.166249	0.225101
VDAC3	0.249354	0	-0.173785	6.78324e-11	-0.245409	0		-0.102879	0.261478	0.165663	0.0693777	0.234941	0.00948819		-0.608833	8.14441e-07	0.472199	0.000272887	0.630985	2.41597e-07
KCNH2	0.115083	1.68816e-05	-0.0841717	0.0016778	-0.142087	1.02879e-07		-0.00690593	0.940073	-0.0289678	0.752455	-0.0960373	0.294699		0.232753	0.087253	-0.239951	0.0776429	-0.137653	0.316249
KCNJ11	0.162351	1.12866e-09	-0.135595	3.853e-07	-0.169482	1.99929e-10		-0.494745	8.01753e-09	0.403519	4.44661e-06	0.511823	1.97334e-09		0.372541	0.00509478	-0.21884	0.108449	-0.235846	0.0830153
KCNJ10	0.124242	3.35813e-06	-0.107025	6.34686e-05	-0.154273	7.32721e-09		0.475002	3.69439e-08	-0.363046	4.26584e-05	-0.363058	4.26324e-05		0.190471	0.163647	-0.159412	0.245022	-0.0851958	0.536283
KCNJ6	0.149269	2.22536e-08	-0.11235	2.67214e-05	-0.130229	1.0968e-06		-0.198027	0.0294583	0.127621	0.163024	0.0605538	0.509392		-0.801377	1.9984e-13	0.655521	5.59524e-08	0.723392	4.41606e-10
CACNA2D2	0.0835722	0.00181112	-0.0667318	0.0127968	-0.0939907	0.000447921		-0.0817219	0.372875	0.0747677	0.415044	0.0319424	0.727984		-0.418129	0.00149009	0.388694	0.0033604	0.427629	0.00112801
TRPC6	-0.306739	0	0.219436	0	0.304774	0		0.549301	6.83635e-11	-0.465123	7.65834e-08	-0.468422	6.01911e-08		0.786921	1.05738e-12	-0.492278	0.000134794	-0.725508	3.71192e-10
GJA1	0.0595208	0.0264278	-0.0514477	0.0550674	-0.0579041	0.0308138		0.155817	0.0878889	-0.169598	0.0629261	-0.190344	0.0365096		-0.440097	0.000773105	0.282925	0.0363487	0.301997	0.0250371
GRIN1	-0.00976246	0.71602	-0.032484	0.225989	0.00496046	0.853354		-0.124711	0.17291	0.0703914	0.442951	0.0922817	0.314073		-0.732625	2.04486e-10	0.428112	0.00111193	0.60125	1.20901e-06
CLCN6	-0.42254	0	0.287562	0	0.407794	0		-0.0965731	0.292001	0.0879529	0.337408	-0.00562855	0.951143		0.163458	0.233092	-0.213663	0.117274	-0.310836	0.0208982
SCN3A	-0.255082	0	0.144192	6.61914e-08	0.232965	0		0.0796661	0.385059	-0.0325264	0.723211	-0.100632	0.272095		-0.589243	2.21416e-06	0.372411	0.00511146	0.457711	0.000442163
SCN2A	-0.0689872	0.0100615	0.0416005	0.120946	0.0652954	0.014864		0.124653	0.173114	-0.135102	0.139546	0.00891671	0.922673		0.459398	0.000418456	-0.195185	0.153276	-0.247937	0.0679811
TRPC1	-0.33407	0	0.238407	0	0.308158	0		-0.00365724	0.968243	0.025187	0.783912	-0.0085074	0.926212		-0.0130647	0.924578	-0.154053	0.261454	-0.00998837	0.942303
CACNA1B	0.0679411	0.0112579	-0.0516082	0.0543124	-0.0843273	0.0016447		0.0222245	0.808809	0.00140697	0.98778	-0.000788335	0.993153		-0.703365	2.12026e-09	0.489789	0.000147462	0.608885	8.12229e-07
CLIC2	-0.242789	0	0.167188	3.51755e-10	0.231062	0		-0.351627	7.65972e-05	0.220565	0.015055	0.270621	0.0026807		-0.779695	2.31815e-12	0.601523	1.19217e-06	0.732977	1.98454e-10
GJA4	-0.374004	0	0.270147	0	0.380321	0		-0.404193	4.2713e-06	0.412035	2.65746e-06	0.54576	9.56264e-11		-0.591649	1.96519e-06	0.491072	0.000140804	0.663476	3.38267e-08
VDAC2	0.116967	1.22269e-05	-0.0842913	0.00165231	-0.111169	3.24811e-05		-0.00702876	0.93901	0.0309402	0.736199	0.0822235	0.369938		0.229566	0.0917951	-0.0923293	0.502578	-0.146807	0.284823
CLCN3	0.320613	0	-0.24497	0	-0.327417	0		0.116476	0.203276	-0.125737	0.169377	-0.0522914	0.568932		0.0933789	0.497712	-0.20749	0.128502	-0.168816	0.217918
GJA3	0.238548	0	-0.177834	2.39153e-11	-0.230886	0		-0.129156	0.157982	0.0578036	0.528848	0.209968	0.0208053		-0.0192358	0.88914	-0.108794	0.429143	-0.07385	0.59207
GRIN2D	0.142929	8.63099e-08	-0.0982011	0.000244363	-0.15429	7.29827e-09		-0.0400797	0.662492	0.000682742	0.99407	0.139165	0.127922		-0.0717917	0.602461	-0.0292489	0.832124	-0.0733927	0.594371
SCNN1G	0.179245	1.70988e-11	0.111101	3.32808e-05	0.160933	1.62132e-09		0.021805	0.812352	0.863655	3.33763e-37	0.876536	1.35124e-39		0.309248	0.0215962	0.174261	0.203219	0.258159	0.0570435
Tumor
HTR3C	-0.203048	2.08722e-14	0.117011	1.21344e-05	0.156018	4.93081e-09		-0.584992	1.84253e-12	0.531303	3.6176e-10	0.516098	1.37236e-09		-0.681189	1.04294e-08	0.496297	0.000116428	0.639606	1.46646e-07
CLCN6	-0.401906	0	0.304893	0	0.427093	0		-0.353132	7.09984e-05	0.250312	0.00562146	0.253559	0.00501274		-0.521829	4.39343e-05	0.378972	0.00432747	0.440952	0.000752942
GLRB	0.0454001	0.0905321	-0.0154547	0.564672	-0.0373356	0.164011		-0.584966	1.84763e-12	0.521122	8.89787e-10	0.64127	2.22045e-15		0.599175	1.34461e-06	-0.389563	0.00328406	-0.415228	0.00161974
SCN3A	-0.267138	0	0.20622	7.99361e-15	0.273948	0		-0.40063	5.27838e-06	0.391416	9.02352e-06	0.327102	0.000250213		-0.870797	0	0.599713	1.30815e-06	0.771865	5.25402e-12
ANO3	-0.151413	1.38857e-08	0.0939602	0.000449857	0.169626	1.92871e-10		-0.178641	0.049943	0.197979	0.0294984	0.123432	0.177393		-0.506719	7.89483e-05	0.384875	0.00371474	0.441178	0.000747677
ANO5	-0.000450297	0.986613	0.00501114	0.851873	0.00122282	0.963657		-0.243523	0.00711109	0.238745	0.0083597	0.210472	0.0204942		0.265601	0.0500113	-0.200563	0.142047	-0.284145	0.035516
ANO6	-0.0416807	0.120231	0.0300117	0.263326	0.0687611	0.0103101		-0.41283	2.53085e-06	0.269077	0.00284169	0.510379	2.22838e-09		-0.00529387	0.969402	-0.0718283	0.602275	0.188767	0.167519
LRRC8C	-0.161644	1.33447e-09	0.10594	7.53406e-05	0.184673	3.88867e-12		-0.351627	7.65972e-05	0.220565	0.015055	0.270621	0.0026807		-0.779695	2.31815e-12	0.601523	1.19217e-06	0.732977	1.98454e-10
Metastatic
TRPV3	-0.221727	0	0.13022	1.09868e-06	0.205753	9.32587e-15		0.0137742	0.880804	-0.0164278	0.858061	-0.183671	0.0437372		-0.244492	0.0720249	0.0781584	0.570583	0.195558	0.152475
GABRG3	-0.0510906	0.0567783	0.0420519	0.116961	0.0728148	0.00659015		-0.304545	0.000683098	0.19005	0.0368053	0.197684	0.0297467		-0.046621	0.735368	-0.0324879	0.813848	-0.0602863	0.661949
KCNT1	-0.369958	0	0.273308	0	0.369499	0		0.032645	0.722243	-0.0460846	0.615713	-0.12946	0.156996		-0.315363	0.0190135	0.179439	0.189906	0.241437	0.0757673
GJA5	-0.0289635	0.280373	0.0340554	0.204313	0.0264957	0.323411		-0.0777097	0.396875	0.00564695	0.950983	0.207496	0.0223901		-0.0872274	0.526573	0.168856	0.217808	0.172448	0.208033
KCNN1	-0.0147839	0.581691	-0.00104589	0.968912	-0.00396916	0.88242		-0.0361342	0.693966	-0.0476195	0.60399	-0.11928	0.192534		-0.711462	1.1424e-09	0.462015	0.00038396	0.582569	3.06733e-06
GRIK5	-0.201769	3.04201e-14	0.155642	5.37261e-09	0.197912	9.4369e-14		0.00871607	0.924408	0.0264913	0.773018	-0.0202172	0.825791		-0.74048	1.03566e-10	0.557888	9.63806e-06	0.615731	5.63447e-07
CLCNKB	-0.145256	5.28349e-08	0.131036	9.39495e-07	0.179478	1.55533e-11		-0.00365724	0.968243	0.025187	0.783912	-0.0085074	0.926212		-0.0130647	0.924578	-0.154053	0.261454	-0.00998837	0.942303
CHRNB2	0.0917333	0.000613799	-0.0971382	0.0002854	-0.0840467	0.00170482		-0.134691	0.140766	0.0666161	0.467852	-0.0530768	0.563135		-0.245608	0.0706941	0.221703	0.103791	0.218832	0.108461
				Yellow: Negative 76GS and positive MLR and KS
				Red: Negative 76GS and positive MLR and KS in all three datasets
				Blue: Negative 76GS and positive MLR and KS in microarray datasets
